# Supplementary material for: Structural basis for excitatory neuropeptide signaling
Source: Nat Struct Mol Biol. 2024 Feb 9;31(4):717–26. doi: 10.1038/s41594-023-01198-y (PMC11026163; doi:10.1038/s41594-023-01198-y)
Supplement: Supplementary file 4 — Source data for graphs. [file 41594_2023_1198_MOESM4_ESM.xlsx]

## Sheet: Sheet1
Panel a - mid							Panel a - lower
FMRFa concentration-response							Current-voltage relationship
log[FMRFa]	WT						Voltage (mV)	Current normalized to max. inward current, 96 mM NaCl					Current normalized to max. inward current, 96 mM KCl
-9	0	0	0	0				Cell 1	Cell 2	Cell 3	Cell 4	Cell 5	Cell 1	Cell 2	Cell 3	Cell 4	Cell 5
-8.52288							-79.9062	-0.890237	-0.780083	-0.936315	-0.902174	-0.954847	-0.330343	-0.446058	-0.437453	-0.542391	-0.470119
-8	0.0200711	0.0836944	0.0279236	0.0932003			-79.3125	-0.926121	-0.794606	-0.908264	-0.926087	-0.955733	-0.44591	-0.522822	-0.442002	-0.507609	-0.466578
-7.52288							-78.7187	-0.909235	-1	-0.927218	-0.854348	-0.956175	-0.43219	-0.379668	-0.490523	-0.48913	-0.470562
-7	0.29424	0.0327632	0.239289	0.273834			-78.5312	-0.902375	-0.834025	-0.934041	-0.88913	-0.940682	-0.558311	-0.3361	-0.485974	-0.513043	-0.479858
-6.52288							-77.3437	-0.901319	-0.790456	-0.937832	-0.81087	-0.953519	-0.454354	-0.495851	-0.447309	-0.463043	-0.439575
-6	0.315701	0.593615	0.49016	0.55874			-77.7187	-0.861741	-0.759336	-0.920394	-0.902174	-0.936255	-0.467546	-0.315353	-0.450341	-0.523913	-0.43382
-5.52288							-76.7187	-1	-0.96473	-0.932525	-1	-0.925188	-0.45066	-0.1639	-0.42229	-0.529348	-0.467021
-5	1	0.669631	0.795014	1			-76.9062	-0.908179	-0.763485	-1	-0.830435	-0.907924	-0.401583	-0.321577	-0.420015	-0.508696	-0.447543
-4.52288							-76	-0.896042	-0.489627	-0.931766	-0.877174	-0.919433	-0.456464	-0.518672	-0.444276	-0.571739	-0.45861
-4	0,67080897682214*	1	1	0,71809216217775*			-75.5312	-0.925066	-0.873444	-0.913571	-0.897826	-0.918105	-0.362533	-0.443983	-0.453374	-0.469565	-0.469234
							-74.875	-0.936148	-0.76971	-0.927218	-0.929348	-0.972112	-0.413193	-0.385892	-0.455648	-0.467391	-0.470119
	Blue: responses to supersaturating concentrations excluded						-74	-0.905541	-0.69917	-0.905989	-0.933696	-1	-0.589446	-0.425311	-0.403336	-0.517391	-0.399292
							-73.3437	-0.88285	-0.688797	-0.90978	-0.95	-0.907039	-0.493404	-0.311203	-0.432146	-0.494565	-0.425852
							-73.2187	-0.860686	-0.788382	-0.906748	-0.859783	-0.904382	-0.346174	-0.350622	-0.426839	-0.496739	-0.525896
							-71.5	-0.893404	-0.784232	-0.981804	-0.845652	-0.934927	-0.423219	-0.325726	-0.433662	-0.497826	-0.461709
							-72	-0.912401	-0.962656	-0.862775	-0.896739	-0.932271	-0.382058	-0.456432	-0.494314	-0.523913	-0.519699
							-71.5312	-0.865963	-0.825726	-0.93859	-0.859783	-0.924745	-0.324011	-0.450208	-0.423806	-0.528261	-0.486941
							-71.5312	-0.897625	-0.562241	-0.983321	-0.870652	-0.954847	-0.430079	-0.396266	-0.438969	-0.388043	-0.513059
							-70.8125	-0.89657	-0.813278	-0.919636	-0.920652	-0.961045	-0.456464	-0.307054	-0.450341	-0.646739	-0.447543
							-70.2187	-0.909235	-0.792531	-0.904473	-0.822826	-0.931386	-0.440633	-0.620332	-0.492798	-0.506522	-0.394422
							-69.625	-0.888654	-0.8361	-0.922669	-0.872826	-0.931386	-0.613193	-0.338174	-0.42608	-0.531522	-0.421868
							-69.125	-0.762005	-0.763485	-0.915087	-0.956522	-0.870297	-0.551451	-0.311203	-0.316149	-0.511957	-0.513502
							-68.8125	-0.871768	-0.840249	-0.906747	-0.875	-0.904382	-0.464908	-0.342324	-0.454132	-0.509783	-0.474989
							-68.25	-0.913984	-0.778008	-0.847612	-0.875	-0.907039	-0.385752	-0.311203	-0.479909	-0.509783	-0.477202
							-67.3437	-0.880739	-0.809129	-0.90144	-0.821739	-0.931828	-0.487071	-0.29668	-0.33207	-0.55	-0.435148
							-66.7812	-0.888654	-0.784232	-0.921152	-0.818478	-0.919876	-0.611082	-0.205394	-0.418499	-0.604348	-0.440903
							-66.1562	-0.783641	-0.678423	-0.892343	-0.863043	-0.914564	-0.356201	-0.477178	-0.40561	-0.371739	-0.412572
							-64.4375	-0.913456	-0.744813	-0.940106	-0.78913	-0.943338	-0.458047	-0.365145	-0.407127	-0.513043	-0.458167
							-64.4687	-0.904486	-0.813278	-0.904473	-0.857609	-0.933599	-0.450132	-0.294606	-0.414708	-0.438043	-0.465693
							-64.8125	-0.937203	-0.842324	-0.882487	-0.913043	-0.927844	-0.415831	-0.290456	-0.368461	-0.478261	-0.47676
							-64.3437	-0.911346	-0.83195	-0.924943	-0.871739	-0.889774	-0.501319	-0.437759	-0.408643	-0.480435	-0.407703
							-63.4375	-0.902375	-0.740664	-0.887794	-0.856522	-0.894644	-0.381003	-0.342324	-0.535254	-0.469565	-0.432492
							-63.0312	-0.817942	-0.892116	-0.958302	-0.905435	-0.888889	-0.383113	-0.23444	-0.470811	-0.484783	-0.391324
							-63.4375	-0.830607	-0.804979	-0.912813	-0.909783	-0.898185	-0.577836	-0.207469	-0.460955	-0.51087	-0.536078
							-62.2187	-0.86438	-0.771784	-0.89765	-0.853261	-0.911465	-0.429551	-0.309129	-0.414708	-0.551087	-0.474546
							-61.4375	-0.831662	-0.854772	-0.874905	-0.853261	-0.912793	-0.627968	-0.3361	-0.470811	-0.561956	-0.445772
							-61.2187	-0.834828	-0.740664	-0.913571	-0.842391	-0.918548	-0.519261	-0.350622	-0.44276	-0.556522	-0.467464
							-60.5625	-0.918733	-0.695021	-0.890068	-0.856522	-0.858344	-0.480739	-0.255187	-0.420773	-0.523913	-0.500221
							-60.2187	-0.858575	-0.76971	-0.874147	-0.884783	-0.952634	-0.467018	-0.211618	-0.382108	-0.490217	-0.460381
							-59.7812	-0.849604	-0.630705	-0.927218	-0.769565	-0.911465	-0.341425	-0.280083	-0.406368	-0.576087	-0.448429
							-59.1875	-0.783113	-0.709544	-0.877938	-0.833696	-0.917663	-0.472823	-0.427386	-0.445792	-0.53913	-0.455954
							-58.0312	-0.918734	-0.825726	-0.86884	-0.791304	-0.925631	-0.377836	-0.342324	-0.421531	-0.492391	-0.515715
							-56.6562	-0.835356	-0.838174	-0.912813	-0.804348	-0.902169	-0.488654	-0.278008	-0.351782	-0.508696	-0.458167
							-57	-0.867018	-0.775934	-0.865049	-0.796739	-0.924303	-0.417942	-0.358921	-0.400303	-0.513043	-0.459053
							-55.9062	-0.824802	-0.813278	-0.90144	-0.820652	-0.952634	-0.509235	-0.354772	-0.419257	-0.457609	-0.425409
							-56.1875	-0.803166	-0.842324	-0.887036	-0.840217	-0.884462	-0.351979	-0.273859	-0.348749	-0.452174	-0.485613
							-55.6562	-0.78628	-0.73029	-0.857468	-0.754348	-0.899513	-0.452243	-0.221992	-0.361638	-0.38913	-0.43205
							-55.4062	-0.834301	-0.80083	-0.880212	-0.844565	-0.89243	-0.511873	-0.313278	-0.44276	-0.523913	-0.450642
							-54.6875	-0.83905	-0.788382	-0.885519	-0.863043	-0.938468	-0.475462	-0.294606	-0.383624	-0.490217	-0.468349
							-54.125	-0.899208	-0.738589	-0.863533	-0.909783	-0.895529	-0.377309	0.0165975	-0.412434	-0.472826	-0.416556
							-53.5312	-0.813193	-0.852697	-0.895375	-0.795652	-0.878707	-0.414248	-0.354772	-0.403336	-0.498913	-0.429394
							-53	-0.841161	-0.773859	-0.815011	-0.821739	-0.875609	-0.309235	-0.365145	-0.353298	-0.522826	-0.403718
							-52.25	-0.797361	-0.771784	-0.871114	-0.905435	-0.830456	-0.440633	-0.192946	-0.407885	-0.467391	-0.471448
							-51.875	-0.77467	-0.732365	-0.84837	-0.783696	-0.89243	-0.374142	-0.273859	-0.390447	-0.496739	-0.447986
							-50.875	-0.78153	-0.807054	-0.927218	-0.884783	-0.94378	-0.344063	-0.304979	-0.415466	-0.547826	-0.421868
							-50.7812	-0.81847	-0.659751	-0.811221	-0.855435	-0.874723	-0.367282	-0.342324	-0.445792	-0.484783	-0.409916
							-50.5312	-0.795251	-0.80083	-0.855193	-0.840217	-0.874281	-0.563588	-0.288382	-0.379833	-0.497826	-0.439132
							-50	-0.812665	-0.724066	-0.844579	-0.819565	-0.915892	-0.461214	-0.419087	-0.408643	-0.504348	-0.466135
							-48.7812	-0.848021	-0.742739	-0.838514	-0.81087	-0.861443	-0.50343	-0.253112	-0.358605	-0.408696	-0.442231
							-48.9375	-0.772032	-0.813278	-0.817286	-0.881522	-0.863656	-0.424802	-0.524896	-0.406368	-0.428261	-0.436919
							-48.2187	-0.655409	-0.823651	-0.829416	-0.804348	-0.857459	-0.369921	-0.1639	-0.400303	-0.486957	-0.346614
							-47.7187	-0.753034	-0.852697	-0.852161	-0.823913	-0.860558	-0.659103	-0.251037	-0.292646	-0.351087	-0.422311
							-47.5	-0.783641	-0.790456	-0.815011	-0.845652	-0.854803	-0.506596	-0.271784	-0.391964	-0.469565	-0.459938
							-46.625	-0.783641	-0.80083	-0.902957	-0.773913	-0.882691	-0.422164	-0.29668	-0.366186	-0.430435	-0.413015
							-46.375	-0.768338	-0.79668	-0.911296	-0.771739	-0.86587	-0.384169	-0.257261	-0.360121	-0.446739	-0.414343
							-45.375	-0.765699	-0.794606	-0.854435	-0.76413	-0.852147	-0.51029	-0.19917	-0.25398	-0.384783	-0.408145
							-45.2812	-0.798417	-0.549793	-0.805155	-0.791304	-0.857016	-0.377836	-0.317427	-0.36467	-0.440217	-0.39575
							-44.4687	-0.840633	-0.757261	-0.835481	-0.757609	-0.860558	-0.440106	-0.315353	-0.431387	-0.63587	-0.392652
							-44.0625	-0.759894	-0.751037	-0.825625	-0.807609	-0.877379	-0.435356	-0.0829876	-0.345716	-0.481522	-0.397964
							-43.2812	-0.794195	-0.773859	-0.80743	-0.795652	-0.825144	-0.382586	-0.226141	-0.297195	-0.472826	-0.408145
							-43.0625	-0.746174	-0.76971	-0.818044	-0.76087	-0.84772	-0.443272	-0.360996	-0.354814	-0.446739	-0.424081
							-41.75	-0.821108	-0.746888	-0.829416	-0.756522	-0.837096	-0.337731	-0.439834	-0.325246	-0.432609	-0.350155
							-41.1875	-0.746702	-0.792531	-0.75815	-0.805435	-0.824701	-0.483905	-0.238589	-0.351782	-0.440217	-0.370075
							-41.1875	-0.653298	-0.827801	-0.76649	-0.788043	-0.921647	-0.631662	-0.161826	-0.359363	-0.465217	-0.365649
							-40.4375	-0.751451	-0.790456	-0.764215	-0.86413	-0.849491	-0.235356	-0.157676	-0.373768	-0.294565	-0.35104
							-40.0937	-0.722955	-0.796681	-0.772555	-0.840217	-0.810093	-0.401583	-0.284232	-0.442002	-0.268478	-0.38734
							-39.7187	-0.691293	-0.726141	-0.77862	-0.831522	-0.830456	-0.37942	-0.278008	-0.363154	-0.328261	-0.366977
							-39.4062	-0.70343	-0.497925	-0.792267	-0.744565	-0.82293	-0.414776	-0.282158	-0.320697	-0.333696	-0.414343
							-39.2187	-0.809499	-0.759336	-0.775588	-0.748913	-0.853918	-0.449076	-0.232365	-0.327521	-0.226087	-0.403276
							-38.3125	-0.737203	-0.753112	-0.771039	-0.793478	-0.816733	-0.37942	-0.524896	-0.39348	-0.394565	-0.368305
							-37.6562	-0.727704	-0.794606	-0.761183	-0.786957	-0.826472	-0.478628	-0.356846	-0.35254	-0.380435	-0.405489
							-37.5625	-0.724011	-0.773859	-0.78696	-0.808696	-0.815848	-0.42533	-0.203319	-0.347233	-0.394565	-0.385569
							-35.4375	-0.680739	-0.715768	-0.73768	-0.869565	-0.803896	-0.372032	-0.278008	-0.306293	-0.404348	-0.32448
							-36.375	-0.699208	-0.753112	-0.77028	-0.794565	-0.87251	-0.320317	-0.280083	-0.314632	-0.415217	-0.359894
							-34.25	-0.700792	-0.804979	-0.781653	-0.719565	-0.831341	-0.508179	-0.261411	-0.316907	-0.213043	-0.381585
							-33.9687	-0.683377	-0.744813	-0.77862	-0.766304	-0.801682	-0.42058	-0.232365	-0.3116	-0.355435	-0.346171
							-32.6562	-0.621108	-0.86722	-0.784685	-0.86413	-0.808322	-0.377836	-0.122407	-0.269901	-0.352174	-0.342629
							-34.1875	-0.720317	-0.736515	-0.733889	-0.675	-0.805224	-0.43219	-0.313278	-0.361638	-0.491304	-0.365649
							-33.4062	-0.682322	-0.759336	-0.743745	-0.751087	-0.810536	-0.398945	-0.213693	-0.347991	-0.391304	-0.36919
							-32.6562	-0.751451	-0.863071	-0.717968	-0.780435	-0.787959	-0.325066	-0.284232	-0.285064	-0.406522	-0.264276
							-32.3125	-0.616359	-0.792531	-0.734647	-0.732609	-0.794599	-0.309235	-0.311203	-0.282032	-0.631522	-0.398406
							-31.8437	-0.722955	-0.645228	-0.802123	-0.727174	-0.789287	-0.426913	-0.313278	-0.292646	-0.308696	-0.262506
							-31.0312	-0.667546	-0.736514	-0.74602	-0.731522	-0.775122	-0.416359	-0.143154	-0.310842	-0.372826	-0.311642
							-30.6562	-0.634301	-0.767635	-0.735406	-0.686956	-0.772023	-0.370976	-0.178423	-0.29492	-0.386957	-0.303232
							-30.125	-0.668074	-0.719917	-0.699014	-0.784783	-0.771138	-0.335092	-0.0975104	-0.305534	-0.347826	-0.324037
							-29.9687	-0.628496	-0.703319	-0.700531	-0.727174	-0.777778	-0.312929	-0.273859	-0.24185	-0.407609	-0.31784
							-28.8125	-0.581003	-0.705394	-0.724791	-0.727174	-0.77645	-0.395251	-0.238589	-0.29492	-0.354348	-0.262506
							-28.2187	-0.605277	-0.724066	-0.727066	-0.836957	-0.779548	-0.382058	-0.309129	-0.269143	-0.338043	-0.342187
							-26.8437	-0.619525	-0.838174	-0.693707	-0.744565	-0.781319	-0.365699	-0.136929	-0.272934	-0.279348	-0.358566
							-27	-0.648021	-0.742739	-0.679302	-0.713043	-0.772466	-0.231662	-0.186722	-0.29492	-0.416304	-0.34927
							-27.0937	-0.624274	-0.751037	-0.704321	-0.718478	-0.756087	-0.262269	-0.286307	-0.232752	-0.461957	-0.314298
							-26.2187	-0.611082	-0.79668	-0.651251	-0.838043	-0.759186	-0.379947	-0.350622	-0.290371	-0.392391	-0.316512
							-25.6562	-0.536675	-0.746888	-0.692949	-0.786956	-0.719788	-0.376253	-0.205394	-0.298711	-0.320652	-0.309872
							-25.4062	-0.57942	-0.66805	-0.695224	-0.708696	-0.748561	-0.449077	-0.170124	-0.275967	-0.345652	-0.324923
							-24.6562	-0.564116	-0.659751	-0.670963	-0.681522	-0.747676	-0.389974	-0.207469	-0.263078	-0.33587	-0.298362
							-24.4062	-0.622691	-0.858921	-0.666414	-0.676087	-0.746348	-0.304485	-0.203319	-0.294162	-0.342391	-0.283754
							-23.9687	-0.605805	-0.751037	-0.609553	-0.745652	-0.747233	-0.32876	-0.139004	-0.238059	-0.302174	-0.288623
							-24.1562	-0.687599	-0.695021	-0.656558	-0.629348	-0.739265	-0.34723	-0.288382	-0.212282	-0.276087	-0.226649
							-22.75	-0.651715	-0.620332	-0.653525	-0.702174	-0.742364	-0.385224	-0.118257	-0.217589	-0.28587	-0.23506
							-22.0937	-0.562005	-0.661826	-0.630023	-0.705435	-0.722886	-0.354617	-0.251037	-0.269143	-0.429348	-0.212483
							-21.5312	-0.573087	-0.688797	-0.589083	-0.697826	-0.728641	-0.321372	-0.321577	-0.288097	-0.351087	-0.288623
							-20.2187	-0.635356	-0.773859	-0.616376	-0.759783	-0.790615	-0.145119	-0.26971	-0.251706	-0.327174	-0.29969
							-19.75	-0.559367	-0.639004	-0.652767	-0.731522	-0.738823	-0.350924	-0.120332	-0.277483	-0.283696	-0.265604
							-20.1562	-0.496042	-0.672199	-0.685368	-0.703261	-0.754316	-0.405277	-0.143154	-0.144807	-0.296739	-0.26826
							-18.75	-0.568865	-0.641079	-0.649735	-0.673913	-0.719788	-0.337731	-0.139004	-0.207733	-0.371739	-0.245241
							-18.9687	-0.526649	-0.647303	-0.556482	-0.671739	-0.744135	-0.306069	-0.236515	-0.186505	-0.319565	-0.249225
							-18.0312	-0.516095	-0.591286	-0.636846	-0.723913	-0.707835	-0.294459	-0.176349	-0.292646	-0.358696	-0.300575
							-17.75	-0.581003	-0.568465	-0.629265	-0.666304	-0.702523	-0.344591	0.0103734	-0.275967	-0.358696	-0.300575
							-17.3437	-0.557256	-0.651452	-0.589841	-0.586956	-0.705622	-0.359367	-0.13278	-0.307809	-0.28587	-0.260292
							-16.8125	-0.467546	-0.641079	-0.589083	-0.663043	-0.668437	-0.265435	-0.240664	-0.246399	-0.286957	-0.253209
							-16.3437	-0.592612	-0.713693	-0.587566	-0.692391	-0.690571	-0.258047	-0.19917	-0.166793	-0.244565	-0.235945
							-15.5937	-0.548285	-0.616183	-0.61865	-0.686956	-0.69367	-0.408971	-0.292531	-0.207733	-0.266304	-0.244799
							-15.3125	-0.518206	-0.680498	-0.570129	-0.670652	-0.681718	-0.284433	-0.172199	-0.21304	-0.241304	-0.254095
							-15.0625	-0.522427	-0.603734	-0.569371	-0.726087	-0.668437	-0.28971	-0.157676	-0.246399	-0.272826	-0.258521
							-13.3125	-0.637995	-0.614108	-0.551175	-0.648913	-0.692342	-0.243799	-0.217842	-0.174375	-0.43913	-0.240815
							-13.1875	-0.487071	-0.558091	-0.561031	-0.65	-0.681718	-0.259103	0.0186722	-0.181956	-0.2	-0.204073
							-13.5937	-0.470712	-0.603734	-0.573161	-0.668478	-0.685702	-0.25277	-0.242739	-0.153904	-0.213043	-0.258964
							-11.6875	-0.516623	-0.678423	-0.558757	-0.561956	-0.637008	-0.290237	-0.404564	-0.140258	-0.18913	-0.245241
							-12.0625	-0.527177	-0.609958	-0.545868	-0.56413	-0.664011	-0.334565	-0.188797	-0.140258	-0.182609	-0.235945
							-11.7187	-0.500792	-0.551867	-0.532221	-0.65	-0.68216	-0.334037	-0.477178	-0.239575	-0.215217	-0.240815
							-10.875	-0.482322	-0.589212	-0.537528	-0.602174	-0.66888	-0.311873	-0.06639	-0.263078	-0.153261	-0.144754
							-10.5625	-0.535092	-0.5	-0.56558	-0.628261	-0.609119	-0.297625	-0.23029	-0.174375	-0.2	-0.138114
							-9.5625	-0.501319	-0.53112	-0.523124	-0.671739	-0.613103	-0.193668	-0.118257	-0.21304	-0.173913	-0.189022
							-9.28125	-0.467546	-0.809129	-0.504928	-0.61087	-0.654714	-0.358839	-0.026971	-0.1721	-0.186957	-0.204958
							-8.84375	-0.424802	-0.603734	-0.536012	-0.683696	-0.650288	-0.227441	-0.0954357	-0.147839	-0.21413	-0.23506
							-8.28125	-0.438522	-0.524896	-0.539045	-0.652174	-0.642762	-0.265963	-0.114108	-0.128886	-0.182609	-0.246569
							-7.9375	-0.4781	-0.591286	-0.517058	-0.641304	-0.649845	-0.309235	-0.0954357	-0.169826	-0.115217	-0.225764
							-7.46875	-0.505013	-0.497925	-0.485216	-0.620652	-0.639664	-0.255409	-0.141079	-0.145565	-0.18587	-0.214697
							-6.03125	-0.4	-0.578838	-0.482183	-0.584783	-0.640106	-0.260158	-0.340249	-0.105383	-0.191304	-0.215139
							-6.34375	-0.436939	-0.529046	-0.478393	-0.482609	-0.632138	-0.134037	-0.0892116	-0.14329	-0.161957	-0.216467
							-5.53125	-0.435356	-0.549792	-0.515542	-0.581522	-0.657371	-0.405805	-0.213693	-0.146323	-0.13587	-0.197433
							-4.125	-0.451715	-0.520747	-0.497346	-0.578261	-0.604692	-0.244855	-0.311203	-0.0796058	-0.13913	-0.129261
							-4.03125	-0.431135	-0.670124	-0.452616	-0.593478	-0.608234	-0.18153	-0.145228	-0.055345	-0.129348	-0.187251
							-3.78125	-0.387335	-0.568465	-0.496588	-0.584783	-0.61266	-0.146702	-0.0456432	-0.105383	-0.154348	-0.186366
							-3.375	-0.401055	-0.574689	-0.476118	-0.536957	-0.605578	-0.269129	-0.0186722	-0.147081	-0.0836957	-0.180168
							-2.8125	-0.398417	-0.545643	-0.505686	-0.684783	-0.59761	-0.290765	-0.0829875	-0.0727824	-0.0956522	-0.160248
							-2.21875	-0.358311	-0.529046	-0.429113	-0.5	-0.602479	-0.21372	0.0124481	-0.0887036	-0.205435	-0.167331
							-1.9375	-0.403166	-0.510373	-0.501137	-0.533696	-0.603807	-0.22058	-0.242739	-0.0879454	-0.157609	-0.123506
							-1.3125	-0.385752	-0.470954	-0.437453	-0.568478	-0.595396	-0.228496	-0.126556	-0.0796058	-0.120652	-0.142541
							-0.53125	-0.359894	-0.408714	-0.413192	-0.598913	-0.586985	-0.117678	-0.0456432	-0.0864291	-0.0402174	-0.136344
							-0.46875	-0.385224	-0.489627	-0.407885	-0.597826	-0.604692	-0.0511873	-0.30083	-0.0773313	-0.119565	-0.115538
							0.75	-0.426385	-0.556017	-0.415466	-0.568478	-0.575033	-0.197889	-0.093361	-0.090978	-0.138043	-0.143869
							1.28125	-0.33562	-0.412863	-0.403336	-0.591304	-0.552899	-0.233773	-0.06639	0.00227445	-0.0521739	-0.179283
							1.375	-0.334037	-0.381743	-0.452616	-0.546739	-0.543603	-0.193668	-0.0622407	-0.0447309	-0.0826087	-0.170429
							3.3125	-0.35409	-0.43361	-0.378317	-0.551087	-0.579903	-0.212137	-0.19917	-0.00379075	-0.176087	-0.122621
							3.25	-0.35409	-0.504149	-0.440485	-0.544565	-0.563524	-0.166755	-0.141079	-0.0902199	-0.0663043	-0.123506
							2.4375	-0.303958	-0.450207	-0.392722	-0.573913	-0.555556	-0.102375	0.0124481	-0.045489	-0.213043	-0.0991589
							3.15625	-0.301847	-0.257261	-0.407127	-0.502174	-0.550243	-0.215303	-0.124481	-0.0962851	-0.303261	-0.154936
							3.875	-0.369393	-0.454357	-0.357847	-0.505435	-0.506419	-0.183113	-0.0497925	-0.119788	0.00869565	-0.155821
							4.5625	-0.327704	-0.473029	-0.343442	-0.531522	-0.509517	-0.227968	-0.136929	-0.0598939	-0.0380435	-0.0619743
							5.15625	-0.27124	-0.504149	-0.344958	-0.553261	-0.500664	-0.22058	-0.0892116	-0.0386657	-0.0326087	-0.0699425
							5.75	-0.301319	-0.558091	-0.350265	-0.554348	-0.548915	-0.18839	-0.00622407	-0.0507961	-0.0456522	-0.0960602
							5.6875	-0.324538	-0.491701	-0.356331	-0.552174	-0.499336	-0.129815	-0.0726141	-0.0432146	-0.0380435	-0.0730412
							6.8125	-0.330871	-0.462656	-0.321456	-0.557609	-0.491368	-0.0717678	-0.0435685	0.0432146	-0.0347826	-0.0907481
							7.4375	-0.287599	-0.394191	-0.316907	-0.501087	-0.535635	-0.173615	-0.0165975	-0.00227445	-0.026087	-0.130589
							7.8125	-0.297098	-0.558091	-0.378317	-0.5	-0.508632	-0.188918	-0.060166	-0.085671	-0.0554348	-0.085436
							7.53125	-0.243799	-0.280083	-0.338893	-0.51413	-0.464807	-0.113984	-0.0622407	-0.0523124	-0.048913	-0.0894201
							8.5625	-0.320844	-0.59751	-0.326005	-0.491304	-0.45197	-0.134037	-0.118257	-0.0629265	0.0391304	-0.0863214
							9.90625	-0.260158	-0.392116	-0.317665	-0.521739	-0.494467	-0.158311	0.217842	0	0.188043	-0.0876494
							9.90625	-0.31504	-0.296681	-0.291888	-0.411957	-0.495795	-0.118734	-0.0622407	0.0727824	0.108696	-0.081452
							10.5625	-0.241161	-0.396266	-0.322972	-0.456522	-0.480301	-0.121372	-0.0228216	0.0621683	0.0108696	-0.131917
							11.5625	-0.290765	-0.460581	-0.307809	-0.452174	-0.485613	-0.132982	0.093361	0.0902199	0.0543478	-0.0101815
							11.9375	-0.244855	-0.358921	-0.301744	-0.425	-0.461709	-0.0854881	0	0.0879454	0.0608696	-0.0509075
							11.9062	-0.217414	-0.387967	-0.283548	-0.434783	-0.464365	-0.166227	0.122407	0.0235027	0.0119565	-0.0584329
							12.625	-0.235884	-0.259336	-0.263078	-0.496739	-0.467463	-0.051715	0.0311203	0.0113723	-0.00869565	-0.0354139
							13.9375	-0.204222	-0.358921	-0.256255	-0.436957	-0.456839	-0.023219	-0.0684647	0.00227445	0.158696	-0.0606463
							13.5937	-0.351451	-0.302905	-0.293404	-0.398913	-0.461709	0.00527704	0.0726141	0.0159212	0.073913	-0.0398406
							14.1562	-0.249604	-0.344398	-0.261562	-0.494565	-0.464365	-0.0854881	0.157676	0.0477635	0.0565217	-0.0748119
							14.5312	-0.253298	-0.26971	-0.24185	-0.451087	-0.403718	-0.107652	0.033195	0.0371494	0.0315217	-0.0818946
							15.3437	-0.215831	-0.228216	-0.23351	-0.36087	-0.463037	-0.083905	-0.0290456	0.045489	0.0152174	-0.0694998
							15.7812	-0.200528	-0.261411	-0.246399	-0.418478	-0.436476	-0.146174	-0.0414938	0.0356331	0.0554348	-0.0128375
							17.0312	-0.219525	-0.219917	-0.232752	-0.441304	-0.464365	-0.121372	-0.0248963	0.0841547	0.0413043	-0.0318725
							17	-0.229551	-0.323651	-0.219105	-0.479348	-0.413015	-0.037467	-0.0394191	0.0985595	0.108696	-0.0265604
							17.2187	-0.210026	-0.1639	-0.230478	-0.356522	-0.399734	-0.0717678	-0.0726141	0.108415	0.0880435	-0.0398406
							18.5625	-0.213193	-0.325726	-0.219105	-0.359783	-0.416556	-0.0649077	-0.151452	0.0803639	0.00978261	-0.0212483
							19.1562	-0.216887	-0.273859	-0.202426	-0.379348	-0.406817	-0.272823	-0.0165975	0.122062	0.0869565	-0.0194776
							18.9375	-0.179947	-0.462656	-0.223654	-0.403261	-0.412572	-0.0311346	0.0995851	0.0864291	0.195652	-0.0181496
							19.7187	-0.271768	-0.209544	-0.215315	-0.396739	-0.39575	-0.0633245	0.261411	0.115239	0.16413	-0.00973882
							19.8437	-0.179947	-0.155602	-0.18423	-0.317391	-0.386897	-0.0717678	-0.0145228	0.0940106	0.15	-0.0252324
							20.6875	-0.252243	-0.221992	-0.173616	-0.270652	-0.385126	-0.165699	-0.0186722	0.075815	0.140217	-0.0194776
							20.9375	-0.191029	-0.323651	-0.193328	-0.4	-0.404161	-0.0480211	-0.0435685	-0.0295679	0.16413	0.00486941
							22.0312	-0.105541	-0.172199	-0.231236	-0.359783	-0.355024	-0.153034	0	0.103867	0.158696	0.0305445
							22.2812	-0.15409	-0.153527	-0.129644	-0.209783	-0.35768	-0.0649077	0.0767635	0.118271	0.148913	0.0566622
							22.5937	-0.131926	-0.213693	-0.136467	-0.3	-0.367419	0.0923483	0.0497925	0.123578	0.145652	0.0194776
							23.3437	-0.229024	-0.190871	-0.124337	-0.345652	-0.386897	-0.0474934	-0.176349	0.152388	0.146739	0.019035
							23.8125	-0.116095	-0.226141	-0.128886	-0.354348	-0.356795	-0.249604	-0.060166	0.142532	0.127174	0.0460381
							24.2187	-0.0437995	-0.120332	-0.168309	-0.23913	-0.340416	-0.0759894	0.211618	0.128886	0.13587	0.00132802
							25.125	-0.126649	-0.116183	-0.162244	-0.269565	-0.369633	-0.0437995	-0.060166	0.16376	0.183696	-0.0123949
							26.0312	-0.153034	-0.20332	-0.111448	-0.341304	-0.345286	-0.0532982	0.00414937	0.0265353	0.252174	-0.0137229
							27.6875	-0.15409	-0.139004	-0.0796058	-0.415217	-0.352368	-0.00211082	0.0373444	0.118271	0.232609	0.0495795
							26.125	-0.0569921	-0.19917	-0.060652	-0.276087	-0.333776	-0.0327177	0.0020747	0.085671	0.255435	0.106684
							27.0937	-0.11029	-0.161826	-0.141774	-0.283696	-0.319168	-0.113456	0.124481	0.208491	0.169565	0.1027
							27.0625	-0.145119	-0.161826	-0.101592	-0.206522	-0.250553	-0.0548813	0.0248963	0.1395	0.211957	0.0553342
							28.0312	-0.0712401	-0.141079	-0.0864291	-0.306522	-0.322267	-0.0406332	0.0995851	0.158453	0.206522	0.0385126
							28.5	-0.0263852	-0.172199	-0.0780895	-0.268478	-0.304117	0.0147757	0.0290456	0.173616	0.195652	0.0562196
							29.3125	-0.078628	-0.151452	-0.0712661	-0.35	-0.301903	-0.00949868	0.0394191	0.125095	0.225	0.0756972
							29.4687	-0.078628	-0.00622407	-0.0674754	-0.276087	-0.306773	0.0332454	0.215768	0.173616	0.204348	0.111996
							29.9375	-0.146702	-0.0705394	-0.060652	-0.284783	-0.314741	-0.0131926	0.0186722	0.20091	0.286957	0.0898628
							30.2812	-0.146702	-0.0705394	-0.0462472	-0.319565	-0.314298	-0.00686016	0.0290456	0.234268	0.290217	0.059761
							31.0625	-0.0522427	-0.130705	-0.0356331	-0.173913	-0.262948	0.0390501	-0.00414937	0.244882	0.307609	0.0668437
							31.5	-0.0559367	-0.107884	-0.0219864	-0.218478	-0.313856	0.0965699	0	0.189538	0.133696	0.116866
							33.0937	-0.0849604	-0.0622407	-0.0166793	-0.21087	-0.269146	-0.16095	-0.10166	0.232752	0.186957	0.114653
							34.7812	-0.0564644	-0.19917	-0.0439727	-0.253261	-0.233289	0.0211082	0.0539419	0.179682	0.277174	0.0965029
							33.2187	-0.0390501	-0.0207469	-0.045489	-0.219565	-0.261178	0.0242744	0.147303	0.213798	0.240217	0.0818946
							34.375	-0.0496042	-0.0477178	0.0045489	-0.188043	-0.254095	0.0659631	0.155602	0.288855	0.284783	0.0876494
							34.5	0.0569921	-0.0622407	0.0242608	-0.320652	-0.250111	0.0522427	0.10166	0.307809	0.283696	0.119965
							34.3437	0.00422164	-0.118257	-0.0166793	-0.254348	-0.262063	0.0643799	0.0726141	0.222896	0.253261	0.0491368
							35.5	-0.0907652	-0.00414937	0.00227445	-0.238043	-0.283754	0.0174142	-0.0311203	0.212282	0.315217	0.0522355
							35.8125	-0.147757	-0.0414938	0.0144049	-0.230435	-0.202745	-0.00158311	0.263485	0.237301	0.327174	0.127933
							36.8125	-0.0591029	0.0207469	0.0166793	-0.247826	-0.210713	0.0506596	-0.190871	0.302502	0.459783	0.138557
							37.0937	0.134037	-0.0829876	0.045489	-0.178261	-0.195219	0.0596306	0.0020747	0.252464	0.325	0.115981
							37.6875	-0.0105541	-0.0373444	0.0568613	-0.182609	-0.248783	0.0712401	0.159751	0.263078	0.308696	0.105799
							38.375	0.014248	0.0311203	0.0265353	-0.173913	-0.246127	0.014248	0.060166	0.235785	0.313043	0.0761399
							38.7187	0.0269129	0.0228216	0.0333586	-0.159783	-0.279327	0.0137203	0.0684647	0.238817	0.25	0.059761
							39.8125	-0.00474934	0.093361	0.0561031	-0.116304	-0.218681	0.0411609	0.0726141	0.282032	0.26413	0.114653
							40.9687	0.0406332	-0.0165975	0.0689917	-0.0880435	-0.18548	0.0680739	0.0912863	0.266869	0.31413	0.133687
							39.9375	0.0358839	-0.0414938	-0.0326005	-0.130435	-0.152722	0.235356	0.155602	0.272934	0.305435	0.113767
							40.5625	0.0184697	0.026971	0.0356331	-0.154348	-0.208499	0.0364116	0.0829875	0.238059	0.265217	0.129261
							41.1562	0.0406332	0.00207469	0.0735406	-0.122826	-0.237716	0.0501319	0.0394191	0.298711	0.36413	0.14564
							41.9062	0.0559367	-0.0829875	0.107657	-0.0217391	-0.186808	0.069657	0.334025	0.279757	0.313043	0.08278
							42	0.187863	0.0767635	0.0833965	-0.1	-0.0938468	0.0833773	0.147303	0.368461	0.386957	0.10757
							42.8125	0.0490765	0.149378	0.100076	-0.0554348	-0.109783	0.0337731	0.10166	0.30326	0.329348	0.149624
							43.4687	0.0311346	0.0767635	0.11069	-0.0978261	-0.174856	0.0670185	0.0912863	0.378317	0.398913	0.165117
							44.4062	-0.00686016	0.06639	0.109174	-0.0717391	-0.154936	0.116095	0.16805	0.351782	0.384783	0.173528
							44.5312	0.0664908	0.0145228	0.123578	-0.213043	-0.153608	-0.0522427	0.190871	0.33586	0.373913	0.146968
							44.8125	0.0659631	0.0643154	0.141016	-0.102174	-0.13413	0.11504	0.165975	0.312358	0.322826	0.157592
							45.4375	0.0976253	0.109959	0.117513	-0.0793478	-0.130146	0.132982	0.122407	0.302502	0.48587	0.143426
							46.0937	0.0548813	0.0892116	0.112206	-0.0978261	-0.0996016	0.0828496	0.112033	0.249431	0.344565	0.129261
							47.2187	0.0480211	0.06639	0.150872	0.00543478	-0.118194	0.0759894	0.109958	0.344958	0.442391	0.179726
							47.625	0.102375	0.0871369	0.154663	0.00978261	-0.135901	0.0944591	0.16805	0.346475	0.23913	0.141213
							47.6562	0.00949869	0.0580913	0.115239	-0.0402174	-0.153165	0.0453826	-0.126556	0.33586	0.496739	0.167331
							48.875	0.11715	0	0.134193	-0.146739	-0.111554	0.22533	0.224066	0.346475	0.425	0.15892
							48.9375	0.105541	0.0414938	0.164519	-0.05	-0.0867641	-0.0179419	0.0954357	0.327521	0.46413	0.124391
							49.3125	0.13562	0.226141	0.178165	-0.0467391	-0.104914	0.101847	0.240664	0.363912	0.427174	0.15405
							49.1875	0.137731	0.145228	0.174375	0.0119565	-0.0818946	0.0717678	0.170124	0.379075	0.311957	0.200974
							49.9375	0.158839	0.103734	0.186505	-0.0543478	-0.0783533	0.0496042	0.149378	0.360879	0.418478	0.204073
							51	0.155673	0.0518672	0.193328	-0.0228261	-0.0761399	0.00369393	0.107884	0.355572	0.476087	0.182382
							51.0625	0.114512	0.16805	0.182714	0.0228261	-0.0690571	0.170976	0.0809129	0.423048	0.456522	0.187694
							52.0312	0.118206	0.13278	0.201668	0.048913	-0.0672864	0.104485	0.170125	0.435178	0.423913	0.229305
							52.375	0.158839	0.190871	0.237301	0.0923913	-0.0473661	0.112401	0.184647	0.345716	0.517391	0.201859
							53.1875	0.18628	0.294606	0.191054	0.0663043	-0.0478088	0.236939	0.0746888	0.353298	0.413043	0.23019
							54.125	0.156201	0.319502	0.191054	0.0586956	-0.0571049	-0.0110818	0.0995851	0.457164	0.492391	0.218238
							54.375	0.162533	0.224066	0.244882	0.0847826	-0.0208057	0.144063	0.205394	0.416224	0.490217	0.235945
							54.9687	0.198945	0.170124	0.285064	0.0793478	-0.0367419	0.173087	0.159751	0.420773	0.477174	0.194334
							56.5312	0.205805	0.219917	0.235785	0.0119565	-0.0185923	0.092876	0.188797	0.416224	0.51087	0.181496
							56.0937	0.139314	0.207469	0.277483	0.0293478	-0.019035	0.285488	0.149378	0.418499	0.502174	0.216467
							56.125	0.166227	0.195021	0.288855	0.102174	0.00442674	0.143536	0.267635	0.444276	0.534783	0.152722
							57.0625	0.194195	0.253112	0.261562	0.0423913	0.0119522	0.119789	0.290456	0.455648	0.481522	0.216025
							57.7187	0.204222	0.226141	0.275967	0.075	-0.0261178	0.102902	0.033195	0.350265	0.428261	0.215582
							57.6562	0.236939	0.255187	0.288855	0.0358696	-0.021691	0.101847	0.153527	0.420773	0.397826	0.208499
							58.4687	0.226385	0.226141	0.287339	0.123913	0.00486941	0.116095	0.10166	0.437453	0.413043	0.227977
							59.0937	0.182586	0.10166	0.289613	0.111957	0.0194776	0.03219	0.23029	0.520849	0.496739	0.220894
							59.375	0.195251	0.128631	0.29492	0.251087	0.0194776	0.387863	0.16805	0.528431	0.532609	0.233732
							59.875	0.220053	0.259336	0.282032	0.0402174	0.0141656	0.107652	0.16805	0.467779	0.540217	0.229748
							61.1875	0.239578	0.309129	0.317665	0.0141304	0.0017707	0.151979	0.19917	0.466262	0.423913	0.262506
							61.6562	0.246966	0.315353	0.310842	0.103261	0.0411687	-0.0174142	0.143154	0.554966	0.532609	0.245241
							61.6875	0.243799	0.149378	0.318423	0.101087	0.0362992	0.226913	0.207469	0.479151	0.591304	0.28641
							62.6562	0.241689	0.244813	0.295679	0.157609	0.0398406	0.152507	0.205394	0.507961	0.617391	0.257193
							63.3125	0.177836	0.246888	0.321456	0.13913	0.0522355	0.145119	0.298755	0.464746	0.579348	0.247897
							63.5312	0.209499	0.219917	0.341168	0.136957	0.0495795	0.178364	0.311203	0.481425	0.561957	0.2417
							63.3125	0.173615	0.302905	0.29113	0.127174	0.0845507	0.178892	0.195021	0.507961	0.591304	0.332005
							64.5	0.234828	0.385892	0.329037	0.171739	0.0792386	-0.00211081	0.294606	0.489765	0.561957	0.320053
							64.7812	0.235356	0.302905	0.406368	0.181522	0.0876494	0.180475	0.215768	0.485974	0.605435	0.286853
							65.25	0.299208	0.275934	0.382108	0.183696	0.0765826	0.187863	0.284232	0.509477	0.592391	0.279327
							66.0312	0.306596	0.414938	0.363912	0.103261	0.0858787	0.137731	0.267635	0.621683	0.511957	0.266047
							66.625	0.221108	0.346473	0.376042	0.182609	0.0898628	0.102902	0.23444	0.547384	0.516304	0.26826
							66.9687	0.300792	0.40249	0.403336	0.181522	0.103586	0.244855	0.263486	0.542835	0.703261	0.314741
							67.375	0.271768	0.354772	0.382108	0.167391	0.0876494	0.181003	0.190871	0.509477	0.633696	0.292165
							68.0312	0.31504	0.327801	0.40182	0.207609	0.103586	0.159894	0.201245	0.548901	0.548913	0.305002
							68.5	0.268074	0.481328	0.388931	0.181522	0.102258	0.273351	0.209544	0.545868	0.58587	0.281983
							69	0.286544	0.371369	0.39348	0.201087	0.0664011	0.293404	0.107884	0.55724	0.66087	0.290394
							71	0.309235	0.340249	0.476876	0.265217	0.112882	0.14934	0.232365	0.5163	0.63587	0.284639
							71.2812	0.512929	0.354772	0.398787	0.236957	0.127933	0.389974	0.161826	0.530705	0.663043	0.272687
							70.25	0.302375	0.39834	0.365428	0.168478	0.131474	0.210026	0.244813	0.552691	0.668478	0.284639
							71.7812	0.322427	0.292531	0.417741	0.219565	0.146525	0.17467	0.205394	0.6558	0.65	0.33112
							71.625	0.333509	0.348548	0.479909	0.229348	0.146968	0.102375	0.319502	0.555724	0.605435	0.260292
							71.2812	0.403694	0.358921	0.470811	0.25	0.164232	0.157784	0.371369	0.55724	0.61087	0.300575
							72.6875	0.277045	0.387967	0.429871	0.128261	0.189464	0.195778	0.248963	0.61865	0.653261	0.31297
							73.0625	0.301847	0.541494	0.460197	0.278261	0.188136	0.217942	0.190871	0.61865	0.742391	0.302789
							74.0312	0.337203	0.385892	0.451857	0.367391	0.171757	0.251715	0.103734	0.573161	0.507609	0.306773
							73.9687	0.35409	0.43361	0.455648	0.294565	0.200974	0.207388	0.060166	0.680819	0.833696	0.348827
							75.5312	0.345646	0.543568	0.512509	0.236957	0.184152	0.266491	0.211618	0.627748	0.668478	0.345728
							75.75	0.441161	0.60166	0.49583	0.380435	0.196104	0.2781	0.201245	0.600455	0.704348	0.316954
							76	0.416887	0.497925	0.470811	0.313043	0.17884	0.134565	0.23029	0.59439	0.690217	0.313413
							76.875	0.337203	0.497925	0.470053	0.368478	0.186808	0.228496	0.263485	0.599697	0.545652	0.325808
							77.4375	0.388391	0.408714	0.517058	0.302174	0.201859	0.124011	0.209544	0.658074	0.657609	0.346614
							77.2812	0.381003	0.576763	0.494314	0.192391	0.212041	0.255409	0.170124	0.634572	0.7	0.294821
							77.7187	0.354617	0.508299	0.482183	0.407609	0.237716	0.200528	0.165975	0.61865	0.85	0.320053
							78.75	0.321372	0.493776	0.507202	0.36413	0.181054	0.21372	0.215768	0.633055	0.809783	0.378486
							79.5312	0.381003	0.454357	0.55724	0.298913	0.211155	0.332454	0.452282	0.639121	0.598913	0.335104
							79.125	0.438522	0.443983	0.525398	0.33913	0.23506	0.293931	0.253112	0.627748	0.761957	0.361222
