# Supplementary material for: Structural basis for excitatory neuropeptide signaling
Source: Nat Struct Mol Biol. 2024 Feb 9;31(4):717–26. doi: 10.1038/s41594-023-01198-y (PMC11026163; doi:10.1038/s41594-023-01198-y)
Supplement: Supplementary file 5 — Source data for graphs. [file 41594_2023_1198_MOESM5_ESM.xlsx]

## Sheet: Sheet1
Panel c
log[FMRFa]	WT (curve from Fig. 1a)				D101A				V122A				V122F				V122Q				F129A					F129L				F129Q							Q133E					Q133N					Q133L
-9	0	0	0	0	0	0	0	0	0	0	0	0	0	0	0	0	0	0	0	0					0				0					0.00490196	0.00866337	0.033557	0.184466	0	0	0	0	0	0	0	0	0	0	0	0
-8.52288
-8	0.0200711	0.0836944	0.0279236	0.0932003	0.0694492	0.0212106	0.0284921	0.0389548	0.283196	0.165919	0.410199	0.0625897	0.027689	0.0919118	0.0390921	0.0182927	0.1	0.00117713	0.0744139	0.00319555					0.00292912				0.013369					0	0.00618812	0.0469799	0	0	0.00656353	0.139578	0.00225734	0.00110173	0.0214793	0.00684011	0.0119867	0.00613811	0.0901046	0.351916
-7.52288
-7	0.29424	0.0327632	0.239289	0.273834	0.211769	0.120745	0.16581	0.112215	0.541716	0.544843	0.643953	0.52139	0.0649627	0.172794	0.121059	0.112805	0.281034	0.0682738	0.304791	0.26245					0.00585823				0.026738					0.00980392	0	0	0.563107	0.445783	0.16487	0.506887	0.180336	0.0744277	0.213112	0.268108	0.552378	0.147315	0.21078	0.127758	0.220539
-6.52288																										0	0	0		0	0	0	0
-6	0.315701	0.593615	0.49016	0.55874	0.453301	0.536679	0.439519	0.288233	0.983549	0.734305	0.766697	0.671347	0.379127	0.75	0.431274	0.50813	0.501724	0.257008	0.605505	0.441692	0	0	0	0	0.0246046	0	0	0.127824	0.0962567	0	0	0	0	0.00816993	0.0185644	0.214765	0.76699	0.598394	0.373027	0.636364	0.480562	0.124862	0.0572469	0.384797	0.75536	0.975959	0.447305	0.425087	0.513468
-5.52288																					0.286908	0.208223	0.101149	0.255952		0.225962	0.231034	0.386701		0	0	0	0
-5	1	0.669631	0.795014	1	1	0.966374	0.957262	0.880731	1	1	1	1	0.924388	1	0.872636	0.998984	0.92069	0.699708	0.765545	0.794779	0.662953	0.55305	0.452874	0.598214	0.410076	0.608173	0.506897	0.687863	0.542781	0.15873	0.0971586	0.0314961	0.0492424	0.173203	0.112624	0.38255	0.936893	0.943775	0.981872	0.865014	0.86757	0.808544	0.655118	0.810431	0.799272	1	0.78922	0.664344	0.590909
-4.52288					0,852890865549093*	1		1					1	0,790441176470588*	1	1	1	0.805135	0.688073	1	1	0.750663	0.663218	0.833333	0.624487	0.769231	0.717241	0.836669	0.780749	1	0.389551	0.358268	0.378788	0.526144	0.326733	0.630872	1	1		0.865014	0.934788	0.960705	0.948356	0.876634	0.900032	0.635806	0.722446	1
-4	0,67080897682214*	1	1	0,71809216217775*			1	0,957197819814043*	0,90599294947121*	0,727578475336323*	0,470667870036101*	0,607522250933104*	0,660276890308839*	0,886029411764706*	0,668348045397226*	0,801829268292683*	0,527586206896552*	1	1	0,83312583001328*		1	1	1	1	1	1	1	1		1	1	1	1	1	1	0.990291	0.995984	1	1	1	1	1	1	1	0,447058823529412*	1	0.87108	1
	Blue: responses to supersaturating concentrations excluded
Panel d
log[FMRFa]	WT (curve from Fig. 1a)				AMRFa			FM(Citrulline)Fa				FMQFa			FMRAa
-9	0	0	0	0	0	0		0	0	0	0	0	0	0	0	0	0	0
-8.52288
-8	0.0200711	0.0836944	0.0279236	0.0932003	0.248566	0.0626459	0.128834	0.0394183	0.0859375	0.0594233	0.0117165	0.0064369	0.00187782	0.000673552	0	0	0	0
-7.52288
-7	0.29424	0.0327632	0.239289	0.273834	0.502581	0.373152	0.309816	0.21035	0.108398	0.164557	0.0937317	0.0907872	0.0619095	0.0929502	0	0	0	0
-6.52288
-6	0.315701	0.593615	0.49016	0.55874	0.617591	0.593969	0.564417	0.507378	0.59668	0.602672	0.552431	0.182513	0.352561	0.200494	0	0	0	0
-5.52288
-5	1	0.669631	0.795014	1	0.98088	1	1	0.983106	1	0.539733	0.991213	0.82151	0.670559	0.343287	0	0	0	0
-4.52288					1	0.817704		1	0.87793	1	1	1	1	1
-4	0,67080897682214*	1	1	0,71809216217775*	0.83174		0.763804	0.757217	0.731445	0.78903	0.990627	0.912699	0.704477	0.428716	0	0	0	0
[truncated: 36 more columns]
