# Supplementary material for: Structural basis for excitatory neuropeptide signaling
Source: Nat Struct Mol Biol. 2024 Feb 9;31(4):717–26. doi: 10.1038/s41594-023-01198-y (PMC11026163; doi:10.1038/s41594-023-01198-y)
Supplement: Supplementary file 6 — Source data for graphs. [file 41594_2023_1198_MOESM6_ESM.xlsx]

## Sheet: Sheet1
Panel b
Construct	FMRFa control				FMRFa + MTSET				FMRFa after DTT
WT	1	1	1	1	0.992393	1.01704	0.726679	0.942711	1.50692	1.19601	0.857276	0.873511
F97C	1	1	1	1	0.275862	0.647059	0.703704	0.989145	0.517241	1.03922	0.901235	1.40977
F129C	1	1	1	1	0.0454545	0.488	0.656566	0.56	1.27273	0.8	0.89899	0.88
M238C	1	1	1	1	0.514763	0.427822	0.584615	0.527607	0.872914	0.87664	1.08	0.883436
S282C	1	1	1	1	0.690149	0.494005	0.583784	0.721477	1.05254	1.21103	0.964865	1.74161
N475C	1	1	1	1	1.5	1.09091	1	0.875	1.16667	0.636364	1	1
Panels c,d
[FMRFa] (M)	F97C			F129C			M238C			S282C			N475C			F97C_MTSET			F129C_MTSET			M238C_MTSET			S282C_MTSET			N475C_MTSET
1e-09								0.358209	0.0487805				0.0484262	0.0108206	0.01
1e-08	0	0.0512821	0.0357143	0	0	0.0136986	0.111111	0.432836	0.128049	0	0.104167	0.0941176	0.128329	0.097385	0.23		0	0				0.0826446	0	0	0.142857	0.219512	0.181818	0.294118	0.217391	0
1e-07	0.337349	0.333333	0.357143	0	0.135593	0.0410959	0.37037	1	0.420732	0.0713776	0.25	0.352941	0.578692	0.198377	0.42	0.0714286	0	0.175439	0	0	0	0.330579	0.147059	0.166667	0.428571	0.439024	0.454545	0.588235	0.521739	0.533333
1e-06	0.975904	0.692308	0.714286	0.166667	0.372881	0.273973	0.814815	0.800995	0.847561	0.713776	0.979167	0.741176	0.668281	0.745717	0.69	0.142857	0.416667	0.526316	0.166667	0.142857	0.24	0.909091	0.367647	0.666667	0.785714	0.853659	0.727273	0.882353	0.956522	0.866667
1e-05	1	1	1	0.62963	0.79661	0.712329	1	0.641791	1	1	1	1	1	1	1	0.5	0.833333	0.736842	0.5	0.446429	0.65	1	1	0.833333	1	1	1	1	1	1
0.0001				1	1	1										1	1	1	1	1	1			1
