# Supplementary material for: Structural basis for excitatory neuropeptide signaling
Source: Nat Struct Mol Biol. 2024 Feb 9;31(4):717–26. doi: 10.1038/s41594-023-01198-y (PMC11026163; doi:10.1038/s41594-023-01198-y)
Supplement: Supplementary file 7 — Source data for graphs. [file 41594_2023_1198_MOESM7_ESM.xlsx]

## Sheet: Sheet1
Panel a
log[agonist]	FMRFa (from Fig. 1)				ASSFVRIa				FVRIa
-9	0	0	0	0
-8.52288
-8	0.0200711	0.0836944	0.0279236	0.0932003
-7.52288
-7	0.29424	0.0327632	0.239289	0.273834
-6.52288										0.0166667	0.016129	0.0118343	0
-6	0.315701	0.593615	0.49016	0.55874	0.00333333	0.0210526	0.00543478	0.00192308	0.030137	0.0333333	0.0645161	0.0295858	0.08
-5.52288					0.0333333	0.0473684	0.0206522	0.0144231	0.0780822	0.0791667	0.129032	0.0695266	0.16
-5	1	0.669631	0.795014	1	0.0666667	0.0894737	0.0521739	0.025	0.120548	0.114583	0.209677	0.0976331	0.2
-4.52288					0.1	0.115789	0.0815217	0.0403846	0.186301	0.145833	0.282258	0.142012	0.32
-4		1	1		0.166667	0.126316	0.0934783	0.0480769	0.19726	0.1875	0.330645	0.159763	0.36
