# Supplementary material for: Structural basis for excitatory neuropeptide signaling
Source: Nat Struct Mol Biol. 2024 Feb 9;31(4):717–26. doi: 10.1038/s41594-023-01198-y (PMC11026163; doi:10.1038/s41594-023-01198-y)
Supplement: Supplementary file 8 — Source data for graphs. [file 41594_2023_1198_MOESM8_ESM.xlsx]

## Sheet: Sheet1
Panel a						Panel d
Z-axis (Å)	Pore radius (Å)					log[diminazene]	WT							S499A							D500N											G503S							G506S
	Apo	ASSFVRIa	FMRFa	FMRFa+diminazene		-8
0	2.3495	2.73	3.0528	3.4459		-7.52288
0.2045	2.3888	2.7704	3.0757	3.4626		-7		0.953333	0.984615	0.740741	0.674419	0.652174	0.764706	0.705882	0.825	0.837838	0.985915				1	1	1									1	1	1	0.984127				1	1	1	0.989362
0.4091	2.4279	2.8201	3.1076	3.4876		-6.52288
0.6136	2.4772	2.8789	3.1483	3.5209		-6	0.7	0.753333	0.861538	0.296296	0.44186	0.347826	0.411765	0.264706	0.4	0.375676	0.422535							0.972	1	1						0.904762	1	0.9	0.793651				1	1	1	0.968085
0.8181	2.539	2.9462	3.1975	3.5622		-5.52288
1.0226	2.6092	3.0218	3.2551	3.6114		-5	0.025	0.233333	0.415385	0.037037	0.046512	0.043478	0.035294	0.0588235	0.2	0.0554054	0.0535211										0.739	1	0.25641			0.52381	0.878049	0.8	0.206349				1	0.983333	0.988235	0.946809
1.2272	2.6866	3.1053	3.3206	3.6683		-4.52288
1.4317	2.7724	3.1884	3.3938	3.7325		-4	0	0.00666667	0.138462	0	0	0	0	0.0294118	0.1	0.0121622	0.0084507													0.333	0.1	0.166667	0.439024	0.5	0.031746				1	0.9	0.952941	0.851064
1.6362	2.8662	3.0246	3.2487	3.8038																	D500N was slow to recover from desensitization, therefore we measured a control FMRFa-gated current and only
1.8407	2.9017	2.8677	3.076	3.882																	one diminazene + FMRFa-gated current at each oocyte.
2.0453	2.761	2.7066	2.906	3.8685
2.2498	2.6089	2.5495	2.7393	3.7139			Panel b							Panel e
2.4543	2.4617	2.3968	2.5787	3.5628			WT, current normalized to current at -60 mV							WT, current normalized to current in NaCl
2.6589	2.3198	2.2498	2.4196	3.4157			-60 mV	10 mV	80 mV					NaCl	NH4	MeNH4
2.8634	2.184	2.1079	2.2649	3.2743			1	0.81	0.33					1	0.0428571	0
3.0679	2.0547	1.9723	2.1153	3.1363			1	0.97	0.5					1	0.0909091	0
3.2724	1.9366	1.8438	1.9714	3.0039			1	1	0.26					1	0.0967742	0.00967742
3.477	1.8272	1.7254	1.8339	2.8773			1	1						1	0.0909091	0.0272727
3.6815	1.7229	1.6151	1.7036	2.7565										1	0.123077	0.00769231
3.886	1.6286	1.5129	1.5816	2.6423
4.0905	1.5452	1.4216	1.4686	2.5353
4.2951	1.4737	1.3422	1.3659	2.4362
4.4996	1.4203	1.2757	1.2741	2.3454
4.7041	1.3786	1.225	1.1947	2.2624
4.9087	1.3514	1.1884	1.129	2.1886
5.1132	1.3355	1.1661	1.078	2.125
5.3177	1.3344	1.1594	1.0424	2.072
5.5222	1.348	1.1684	1.023	2.0301
5.7268	1.3757	1.1931	1.0202	1.9998
5.9313	1.4173	1.2329	1.0339	1.9813
6.1358	1.4724	1.2872	1.0651	1.9748
6.3404	1.5404	1.3552	1.1109	1.9804
6.5449	1.6204	1.4381	1.1717	1.998
6.7494	1.72	1.5305	1.2465	2.0274
6.9539	1.824	1.6333	1.3341	2.0684
7.1585	1.9349	1.7458	1.4335	2.1206
7.363	2.0541	1.867	1.5434	2.1834
7.5675	2.0834	1.9961	1.6629	2.2579
7.772	1.9968	1.9835	1.7908	2.3404
7.9766	1.9203	1.8973	1.9262	2.4333
8.1811	1.8546	1.8217	1.9167	2.5346
8.3856	1.7977	1.7572	1.8349	2.6485
8.5902	1.7524	1.7045	1.7639	2.7631
8.7947	1.7195	1.6663	1.7045	2.8843
8.9992	1.6995	1.6394	1.6573	3.0076
9.2037	1.6925	1.6257	1.6264	2.8748
9.4083	1.6827	1.6254	1.6082	2.7396
9.6128	1.6057	1.5963	1.6001	2.6148
9.8173	1.4765	1.4632	1.5449	2.4904
10.0218	1.3538	1.3382	1.4162	2.3725
10.2264	1.246	1.2223	1.2881	2.2618
10.4309	1.1431	1.1167	1.1695	2.1611
10.6354	1.0518	1.0225	1.0606	2.0677
10.84	0.9732	0.9402	0.9631	1.9834
11.0445	0.9084	0.8709	0.8784	1.9089
11.249	0.8586	0.8166	0.8077	1.8447
11.4535	0.8254	0.7781	0.7522	1.7915
11.6581	0.8078	0.7563	0.713	1.7497
11.8626	0.8112	0.7517	0.691	1.7198
12.0671	0.8278	0.7642	0.6864	1.702
12.2716	0.8658	0.7966	0.6996	1.6966
12.4762	0.9177	0.8429	0.7301	1.7037
12.6807	0.9826	0.9048	0.7774	1.7232
12.8852	1.0601	0.981	0.8404	1.7536
13.0898	1.1503	1.0704	0.9181	1.7959
13.2943	1.2522	1.174	1.0093	1.8496
13.4988	1.3644	1.2863	1.1129	1.9142
13.7033	1.486	1.4073	1.2274	1.9891
13.9079	1.6159	1.5369	1.3515	2.0746
14.1124	1.755	1.674	1.484	2.1695
14.3169	1.884	1.7919	1.6236	2.2726
14.5215	1.922	1.8272	1.6487	2.383
14.726	1.9798	1.8723	1.6785	2.5001
14.9305	2.0388	1.9271	1.721	2.6238
15.135	2.088	1.9929	1.7759	2.7535
15.3396	2.0457	2.0692	1.8424	2.8429
15.5441	1.9749	2.0161	1.9219	2.7579
15.7486	1.9143	1.9478	1.9138	2.6829
15.9531	1.8665	1.8895	1.8401	2.6132
16.1577	1.8298	1.8415	1.777	2.5533
16.3622	1.8031	1.8049	1.7251	2.5003
16.5667	1.7883	1.78	1.6849	2.4585
16.7713	1.7856	1.7672	1.6583	2.4261
16.9758	1.7998	1.7666	1.6432	2.4033
17.1803	1.8217	1.7781	1.6406	2.395
17.3848	1.8553	1.8016	1.6504	2.3927
17.5894	1.9003	1.837	1.6725	2.4007
17.7939	1.9564	1.8838	1.7069	2.419
17.9984	2.023	1.9417	1.7533	2.4474
18.2029	2.0995	2.01	1.811	2.4858
18.4075	2.1854	2.0883	1.8797	2.5337
18.612	2.2801	2.1759	1.9586	2.591
18.8165	2.385	2.2722	2.0472	2.6568
19.0211	2.4973	2.3767	2.1447	2.7309
19.2256	2.6156	2.4886	2.2582	2.8131
19.4301	2.739	2.6074	2.3715	2.9031
19.6346	2.8682	2.7326	2.4917	3.0004
19.8392	3.0029	2.8636	2.6185	3.1056
20.0437	3.0706	2.9525	2.7511	3.1047
20.2482	2.9063	2.8793	2.8907	3.0307
20.4527	2.74	2.8145	3.025	2.9632
20.6573	2.5816	2.7586	2.9602	2.903
20.8618	2.4229	2.712	2.8945	2.8516
21.0663	2.2686	2.6849	2.8376	2.8094
21.2709	2.1191	2.6576	2.7897	2.776
21.4754	1.9774	2.6231	2.7513	2.7515
21.6799	1.8412	2.5119	2.7224	2.7372
21.8844	1.7102	2.4079	2.7033	2.6947
22.089	1.5868	2.2908	2.6942	2.5872
22.2935	1.4716	2.1561	2.6951	2.4748
22.498	1.3659	2.0281	2.5788	2.3699
22.7025	1.2706	1.9076	2.464	2.2733
22.9071	1.1869	1.7955	2.3679	2.1865
23.1116	1.1215	1.6924	2.2681	2.1071
23.3161	1.0685	1.6003	2.177	2.0378
23.5207	1.0258	1.5177	2.0953	1.979
23.7252	0.9995	1.447	2.0234	1.9315
23.9297	0.9895	1.389	1.9619	1.8955
24.1342	0.9931	1.3445	1.9114	1.8716
24.3388	0.9421	1.3141	1.8725	1.8627
24.5433	0.8911	1.2982	1.8457	1.8657
24.7478	0.8529	1.2971	1.8311	1.8788
24.9524	0.8314	1.3108	1.829	1.904
25.1569	0.8258	1.3391	1.8394	1.9411
25.3614	0.8367	1.3816	1.8622	1.9899
25.5659	0.8651	1.4377	1.8971	2.0497
25.7705	0.9104	1.5171	1.9438	2.1229
25.975	0.9716	1.5991	2.0017	2.2049
26.1795	1.0478	1.6914	2.0705	2.2957
26.384	1.1375	1.7932	2.1493	2.3952
26.5886	1.2409	1.9041	2.2378	2.5026
26.7931	1.3586	2.0235	2.335	2.6174
26.9976	1.4839	2.1504	2.4405	2.7081
27.2022	1.6156	2.2842	2.5574	2.7706
27.4067	1.7537	2.4241	2.6773	2.8225
27.6112	1.8986	2.5695	2.778	2.8792
27.8157	2.0494	2.7198	2.8116	2.9447
28.0203	2.2054	2.8752	2.8545	3.0185
28.2248	2.3687	3.0344	2.9066	3.1024
28.4293	2.5332	3.1014	2.9294	3.1734
28.6338	2.7013	3.1211	2.9216	3.1942
28.8384	2.8415	3.1466	2.923	3.2303
29.0429	2.888	3.1813	2.9336	3.2679
29.2474	2.9347	3.2232	2.9531	3.3137
29.452	3.0024	3.2597	2.9817	3.3674
29.6565	3.0511	3.2043	3.019	3.4287
29.861	3.0924	3.1572	3.0649	3.462
30.0655	3.1515	3.1188	3.1191	3.4358
30.2701	3.2208	3.0893	3.1074	3.4179
30.4746	3.2868	3.0688	3.0599	3.4086
30.6791	3.3564	3.0574	3.0212	3.4078
30.8836	3.4284	3.0552	2.9915	3.4156
31.0882	3.5158	3.0623	2.971	3.4319
31.2927	3.6094	3.0785	2.9599	3.4567
31.4972	3.7034	3.1039	2.9582	3.4897
31.7018	3.7508	3.1382	2.966	3.5308
31.9063	3.7608	3.1812	2.9831	3.5795
32.1108	3.7716	3.2327	3.0095	3.636
32.3153	3.7892	3.2925	3.045	3.7
32.5199	3.8162	3.3602	3.0894	3.7712
32.7244	3.852	3.4355	3.1425	3.8493
32.9289	3.8935	3.5181	3.2039	3.9261
33.1334	3.9424	3.6076	3.2733	3.8305
33.338	4.0004	3.5059	3.3505	3.7448
33.5425	4.065	3.4086	3.4349	3.6622
33.747	4.0411	3.3182	3.5264	3.5867
33.9516	3.9471	3.2349	3.6244	3.5184
34.1561	3.8602	3.1592	3.7286	3.4576
34.3606	3.784	3.0913	3.7748	3.4046
34.5651	3.707	3.0318	3.6761	3.3597
34.7697	3.6366	2.9809	3.5833	3.3237
34.9742	3.5735	2.9388	3.4972	3.2956
35.1787	3.5181	2.9059	3.4183	3.2762
35.3833	3.4705	2.8824	3.3467	3.2653
35.5878	3.4336	2.8684	3.2828	3.2623
35.7923	3.4024	2.864	3.227	3.268
35.9968	3.3796	2.8693	3.1796	3.2826
36.2014	3.3653	2.8841	3.1407	3.3059
36.4059	3.3597	2.9124	3.1106	3.3378
36.6104	3.3627	2.9463	3.0896	3.3781
36.8149	3.3744	2.9892	3.0775	3.4266
37.0195	3.3947	3.041	3.0746	3.4832
37.224	3.4247	3.1014	3.0808	3.5474
37.4285	3.4617	3.1701	3.0962	3.619
37.6331	3.5069	3.2465	3.1207	3.6978
37.8376	3.5651	3.3304	3.1541	3.7881
38.0421	3.6277	3.4214	3.1963	3.8812
38.2466	3.6977	3.5191	3.2469	3.9809
38.4512	3.7747	3.6232	3.3058	4.0859
38.6557	3.8585	3.7333	3.3726	4.1958
38.8602	3.9476	3.849	3.447	4.3103
39.0647	4.0428	3.9699	3.5287	4.4298
39.2693	4.1439	4.0958	3.6173	4.5539
39.4738	4.2505	4.2188	3.7125	4.6823
39.6783	4.3619	4.2585	3.8139	4.8148
39.8829	4.4782	4.2308	3.916	4.9511
40.0874	4.5992	4.2079	3.9152	5.0909
40.2919	4.727	4.192	3.9219	5.2342
40.4964	4.8565	4.1834	3.897	5.3806
40.701	4.99	4.1819	3.8314	5.3979
40.9055	5.1271		3.7729	5.4016
