# Supplementary material for: Structural basis for excitatory neuropeptide signaling
Source: Nat Struct Mol Biol. 2024 Feb 9;31(4):717–26. doi: 10.1038/s41594-023-01198-y (PMC11026163; doi:10.1038/s41594-023-01198-y)
Supplement: Supplementary file 9 — Source data for graphs. [file 41594_2023_1198_MOESM9_ESM.xlsx]

## Sheet: Sheet1
Panel d
log[agonist]	WT, FMRFa - from Fig. 1				WT, ASSFVRIa - from Fig. 2				H297S, FMRFa					H297S, ASSFVRIa
-9	0	0	0	0						0	0		0
-8.52288									0.05
-8	0.0200711	0.0836944	0.0279236	0.0932003						0.146687	0.0850846	0	0.118362
-7.52288									0.15
-7	0.29424	0.0327632	0.239289	0.273834						0.551656	0.197335	0.422371	0.481902
-6.52288									0.75
-6	0.315701	0.593615	0.49016	0.55874	0.00333333	0.0210526	0.00543478	0.00192308		1	1	0.855984	0.66568	0		0
-5.52288					0.0333333	0.0473684	0.0206522	0.0144231	1					0	0	0	0	0
-5	1	0.669631	0.795014	1	0.0666667	0.0894737	0.0521739	0.025		0.991282	0.969247	1	1	0.0363636	0.152941	0.0277778	0.0555556	0.0833333
-4.52288					0.1	0.115789	0.0815217	0.0403846						0.1	0.444118	0.333333	0.222222	0.333333
-4		1	1		0.166667	0.126316	0.0934783	0.0480769						0.190909	0.573529	0.277778	0.3	0.583333
