# Supplementary material for: Structural basis for excitatory neuropeptide signaling
Source: Nat Struct Mol Biol. 2024 Feb 9;31(4):717–26. doi: 10.1038/s41594-023-01198-y (PMC11026163; doi:10.1038/s41594-023-01198-y)
Supplement: Supplementary file 10 — Source data for size exclusion profile graph, unprocessed gel. [file 41594_2023_1198_MOESM10_ESM.xlsx]

## Sheet: Sheet1
Panel a							Panel b
SEC profile, GDN			SEC profile, nanodisc
ml	mAU		ml	mAU
-0.245472	6.44329		-0.207059	-0.184387
-0.244639	0		-0.206226	0
-0.243806	0		-0.205393	0
-0.242972	0		-0.20456	0
-0.242139	0		-0.203727	0
-0.241306	0		-0.202894	0
-0.240473	0		-0.20206	0
-0.23964	0		-0.201227	0
-0.238807	0		-0.200394	0
-0.237974	2.55629		-0.199561	-0.127124
-0.237141	5.60994		-0.198728	-0.275049
-0.236307	5.61081		-0.197895	-0.274468
-0.235474	5.6112		-0.197062	-0.273091
-0.234641	5.61057		-0.196229	-0.272235
-0.233808	5.60943		-0.195395	-0.271141
-0.232975	5.60684		-0.194562	-0.270262
-0.232142	5.60445		-0.193729	-0.269615
-0.231309	5.60346		-0.192896	-0.269907
-0.230475	5.60263		-0.192063	-0.270303
-0.229642	5.60153		-0.19123	-0.270826
-0.228809	5.59997		-0.190397	-0.270626
-0.227976	5.59787		-0.189563	-0.269917
-0.227143	5.59532		-0.18873	-0.270287
-0.22631	5.59185		-0.187897	-0.27025
-0.225477	5.58857		-0.187064	-0.269787
-0.224643	5.58629		-0.186231	-0.269406
-0.22381	5.58279		-0.185398	-0.268671
-0.222977	5.57711		-0.184565	-0.268163
-0.222144	5.57161		-0.183731	-0.267013
-0.221311	5.56632		-0.182898	-0.265776
-0.220478	5.55994		-0.182065	-0.265237
-0.219645	5.55283		-0.181232	-0.264128
-0.218811	5.54526		-0.180399	-0.263451
-0.217978	5.53581		-0.179566	-0.264229
-0.217145	5.52721		-0.178733	-0.264464
-0.216312	5.51915		-0.177899	-0.265337
-0.215479	5.5098		-0.177066	-0.266301
-0.214646	5.49985		-0.176233	-0.268538
-0.213813	5.49149		-0.1754	-0.270102
-0.21298	5.48113		-0.174567	-0.272294
-0.212146	5.46868		-0.173734	-0.274349
-0.211313	5.45389		-0.172901	-0.276273
-0.21048	5.43717		-0.172067	-0.277855
-0.209647	5.41841		-0.171234	-0.278174
-0.208814	5.39811		-0.170401	-0.278727
-0.207981	5.37664		-0.169568	-0.28004
-0.207148	5.35411		-0.168735	-0.281721
-0.206314	5.33012		-0.167902	-0.282814
-0.205481	5.3048		-0.167069	-0.284348
-0.204648	5.279		-0.166236	-0.285201
-0.203815	5.2522		-0.165402	-0.285157
-0.202982	5.22574		-0.164569	-0.287092
-0.202149	5.2006		-0.163736	-0.289729
-0.201316	5.17379		-0.162903	-0.29237
-0.200482	5.14656		-0.16207	-0.29337
-0.199649	5.12044		-0.161237	-0.29528
-0.198816	5.09394		-0.160404	-0.298124
-0.197983	5.06591		-0.15957	-0.299682
-0.19715	5.0392		-0.158737	-0.300295
-0.196317	5.01158		-0.157904	-0.301358
-0.195484	4.98255		-0.157071	-0.30203
-0.194651	4.95266		-0.156238	-0.303632
-0.193817	4.92172		-0.155405	-0.30514
-0.192984	4.88982		-0.154572	-0.307959
-0.192151	4.8598		-0.153738	-0.311349
-0.191318	4.83052		-0.152905	-0.316255
-0.190485	4.80276		-0.152072	-0.322246
-0.189652	4.77409		-0.151239	-0.32794
-0.188819	4.74508		-0.150406	-0.334196
-0.187985	4.71638		-0.149573	-0.33943
-0.187152	4.68849		-0.14874	-0.344964
-0.186319	4.66019		-0.147906	-0.351906
-0.185486	4.63187		-0.147073	-0.357661
-0.184653	4.60457		-0.14624	-0.36346
-0.18382	4.57614		-0.145407	-0.371759
-0.182987	4.54707		-0.144574	-0.379941
-0.182153	4.51829		-0.143741	-0.387061
-0.18132	4.48874		-0.142908	-0.393896
-0.180487	4.45863		-0.142075	-0.402516
-0.179654	4.42622		-0.141241	-0.413656
-0.178821	4.39267		-0.140408	-0.422341
-0.177988	4.35998		-0.139575	-0.430412
-0.177155	4.32928		-0.138742	-0.439456
-0.176321	4.29766		-0.137909	-0.448521
-0.175488	4.26566		-0.137076	-0.458538
-0.174655	4.23412		-0.136243	-0.469191
-0.173822	4.20208		-0.135409	-0.48054
-0.172989	4.17024		-0.134576	-0.491242
-0.172156	4.13798		-0.133743	-0.49991
-0.171323	4.10553		-0.13291	-0.507309
-0.17049	4.07577		-0.132077	-0.513033
-0.169656	4.04546		-0.131244	-0.518255
-0.168823	4.01635		-0.130411	-0.523602
-0.16799	3.98869		-0.129577	-0.52923
-0.167157	3.96177		-0.128744	-0.534702
-0.166324	3.93606		-0.127911	-0.540204
-0.165491	3.91238		-0.127078	-0.545538
-0.164658	3.88967		-0.126245	-0.551501
-0.163824	3.8682		-0.125412	-0.555665
-0.162991	3.84747		-0.124579	-0.557134
-0.162158	3.82713		-0.123746	-0.558066
-0.161325	3.80764		-0.122912	-0.55806
-0.160492	3.79025		-0.122079	-0.557842
-0.159659	3.77545		-0.121246	-0.557581
-0.158826	3.76354		-0.120413	-0.555278
-0.157992	3.75341		-0.11958	-0.552837
-0.157159	3.74457		-0.118747	-0.548234
-0.156326	3.73724		-0.117914	-0.541246
-0.155493	3.73301		-0.11708	-0.530418
-0.15466	3.73205		-0.116247	-0.513256
-0.153827	3.73484		-0.115414	-0.488859
-0.152994	3.74185		-0.114581	-0.45517
-0.15216	3.75511		-0.113748	-0.412091
-0.151327	3.77396		-0.112915	-0.359568
-0.150494	3.79955		-0.112082	-0.296101
-0.149661	3.82984		-0.111248	-0.223396
-0.148828	3.86452		-0.110415	-0.14177
-0.147995	3.90276		-0.109582	-0.051671
-0.147162	3.94393		-0.108749	0.045806
-0.146329	3.98821		-0.107916	0.149002
-0.145495	4.03482		-0.107083	0.257645
-0.144662	4.08329		-0.10625	0.371647
-0.143829	4.13351		-0.105416	0.487954
-0.142996	4.18545		-0.104583	0.604573
-0.142163	4.2406		-0.10375	0.721346
-0.14133	4.29835		-0.102917	0.8379
-0.140497	4.35851		-0.102084	0.956927
-0.139663	4.42244		-0.101251	1.08133
-0.13883	4.4897		-0.100418	1.20889
-0.137997	4.55996		-0.099584	1.3387
-0.137164	4.63436		-0.098751	1.4712
-0.136331	4.71314		-0.097918	1.60519
-0.135498	4.79637		-0.097085	1.74242
-0.134665	4.88441		-0.096252	1.88071
-0.133831	4.97461		-0.095419	2.01858
-0.132998	5.06637		-0.094586	2.1557
-0.132165	5.1617		-0.093753	2.28827
-0.131332	5.25902		-0.092919	2.41443
-0.130499	5.3577		-0.092086	2.53365
-0.129666	5.45728		-0.091253	2.64681
-0.128833	5.55651		-0.09042	2.75282
-0.128	5.65397		-0.089587	2.85231
-0.127166	5.75112		-0.088754	2.9439
-0.126333	5.8489		-0.087921	3.02922
-0.1255	5.94438		-0.087087	3.10755
-0.124667	6.0367		-0.086254	3.1811
-0.123834	6.12719		-0.085421	3.25041
-0.123001	6.21602		-0.084588	3.31705
-0.122168	6.30074		-0.083755	3.3807
-0.121334	6.38051		-0.082922	3.44116
-0.120501	6.45585		-0.082089	3.49951
-0.119668	6.52472		-0.081255	3.55333
-0.118835	6.58469		-0.080422	3.60025
-0.118002	6.63719		-0.079589	3.64143
-0.117169	6.68215		-0.078756	3.67605
-0.116336	6.72098		-0.077923	3.70536
-0.115502	6.7546		-0.07709	3.73037
-0.114669	6.77914		-0.076257	3.74948
-0.113836	6.79327		-0.075423	3.76178
-0.113003	6.79776		-0.07459	3.76913
-0.11217	6.7944		-0.073757	3.76956
-0.111337	6.78301		-0.072924	3.76161
-0.110504	6.76221		-0.072091	3.74989
-0.10967	6.73182		-0.071258	3.73201
-0.108837	6.69346		-0.070425	3.70757
-0.108004	6.64921		-0.069592	3.67844
-0.107171	6.59894		-0.068758	3.64725
-0.106338	6.54393		-0.067925	3.61323
-0.105505	6.48353		-0.067092	3.57804
-0.104672	6.41966		-0.066259	3.54006
-0.103839	6.35433		-0.065426	3.49953
-0.103005	6.28767		-0.064593	3.45519
-0.102172	6.22086		-0.06376	3.41148
-0.101339	6.15391		-0.062926	3.3676
-0.100506	6.08622		-0.062093	3.32473
-0.099673	6.01749		-0.06126	3.28092
-0.09884	5.94947		-0.060427	3.23608
-0.098007	5.88299		-0.059594	3.19155
-0.097173	5.81698		-0.058761	3.14714
-0.09634	5.75261		-0.057928	3.10257
-0.095507	5.68842		-0.057094	3.05877
-0.094674	5.6267		-0.056261	3.01569
-0.093841	5.56927		-0.055428	2.97308
-0.093008	5.51204		-0.054595	2.93158
-0.092175	5.45575		-0.053762	2.8894
-0.091341	5.40121		-0.052929	2.8478
-0.090508	5.34708		-0.052096	2.80681
-0.089675	5.29384		-0.051262	2.76545
-0.088842	5.2446		-0.050429	2.72457
-0.088009	5.19605		-0.049596	2.68441
-0.087176	5.14742		-0.048763	2.64351
-0.086343	5.10013		-0.04793	2.60248
-0.085509	5.05412		-0.047097	2.56234
-0.084676	5.00762		-0.046264	2.52174
-0.083843	4.9617		-0.045431	2.48212
-0.08301	4.91737		-0.044597	2.44389
-0.082177	4.87259		-0.043764	2.40525
-0.081344	4.82707		-0.042931	2.36648
-0.080511	4.78262		-0.042098	2.32757
-0.079678	4.73959		-0.041265	2.28722
-0.078844	4.69749		-0.040432	2.24769
-0.078011	4.65685		-0.039599	2.20973
-0.077178	4.61782		-0.038765	2.17196
-0.076345	4.57961		-0.037932	2.13427
-0.075512	4.54044		-0.037099	2.09642
-0.074679	4.50192		-0.036266	2.05818
-0.073846	4.46394		-0.035433	2.02005
-0.073012	4.42488		-0.0346	1.982
-0.072179	4.38804		-0.033767	1.94325
-0.071346	4.35364		-0.032933	1.90441
-0.070513	4.31779		-0.0321	1.86481
-0.06968	4.28386		-0.031267	1.82559
-0.068847	4.24955		-0.030434	1.78607
-0.068014	4.2139		-0.029601	1.74797
-0.06718	4.17834		-0.028768	1.71012
-0.066347	4.14381		-0.027935	1.67339
-0.065514	4.10816		-0.027102	1.63559
-0.064681	4.07377		-0.026268	1.59671
-0.063848	4.04271		-0.025435	1.55951
-0.063015	4.01241		-0.024602	1.52518
-0.062182	3.98043		-0.023769	1.49085
-0.061349	3.94724		-0.022936	1.4541
-0.060515	3.91403		-0.022103	1.41679
-0.059682	3.88129		-0.02127	1.37786
-0.058849	3.84979		-0.020436	1.34089
-0.058016	3.81798		-0.019603	1.30537
-0.057183	3.78865		-0.01877	1.26927
-0.05635	3.75794		-0.017937	1.23256
-0.055517	3.72829		-0.017104	1.19663
-0.054683	3.69682		-0.016271	1.1621
-0.05385	3.66684		-0.015438	1.12872
-0.053017	3.63723		-0.014604	1.09509
-0.052184	3.60894		-0.013771	1.06145
-0.051351	3.5823		-0.012938	1.02833
-0.050518	3.55485		-0.012105	0.995814
-0.049685	3.52913		-0.011272	0.963505
-0.048851	3.50327		-0.010439	0.933835
-0.048018	3.47649		-0.009606	0.904282
-0.047185	3.45065		-0.008772	0.875393
-0.046352	3.42445		-0.007939	0.847978
-0.045519	3.40041		-0.007106	0.820889
-0.044686	3.37651		-0.006273	0.793332
-0.043853	3.35364		-0.00544	0.765757
-0.043019	3.33192		-0.004607	0.738427
-0.042186	3.31008		-0.003774	0.711589
-0.041353	3.28741		-0.00294	0.685047
-0.04052	3.26536		-0.002107	0.660702
-0.039687	3.24414		-0.001274	0.63707
-0.038854	3.22336		-0.000441	0.613341
-0.038021	3.20323		0.000392	0.589475
-0.037188	3.18445		0.001225	0.565877
-0.036354	3.16574		0.002058	0.543335
-0.035521	3.14664		0.002891	0.522314
-0.034688	3.12816		0.003725	0.502807
-0.033855	3.11055		0.004558	0.483886
-0.033022	3.09176		0.005391	0.463969
-0.032189	3.07367		0.006224	0.445635
-0.031356	3.0547		0.007057	0.429695
-0.030522	3.03528		0.00789	0.413658
-0.029689	3.01574		0.008723	0.399263
-0.028856	2.99579		0.009557	0.387085
-0.028023	2.97735		0.01039	0.375245
-0.02719	2.96034		0.011223	0.364454
-0.026357	2.94345		0.012056	0.351651
-0.025524	2.92625		0.012889	0.337804
-0.02469	2.90937		0.013722	0.326334
-0.023857	2.89302		0.014555	0.316675
-0.023024	2.87668		0.015389	0.307978
-0.022191	2.86077		0.016222	0.300306
-0.021358	2.84528		0.017055	0.295038
-0.020525	2.83046		0.017888	0.291268
-0.019692	2.8171		0.018721	0.286821
-0.018858	2.80413		0.019554	0.283028
-0.018025	2.79055		0.020387	0.282882
-0.017192	2.77541		0.021221	0.283459
-0.016359	2.75907		0.022054	0.285069
-0.015526	2.74335		0.022887	0.286351
-0.014693	2.72888		0.02372	0.288821
-0.01386	2.71416		0.024553	0.290746
-0.013027	2.70072		0.025386	0.292179
-0.012193	2.68893		0.026219	0.294863
-0.01136	2.67748		0.027052	0.298272
-0.010527	2.66599		0.027886	0.300852
-0.009694	2.65458		0.028719	0.303242
-0.008861	2.64275		0.029552	0.305861
-0.008028	2.63027		0.030385	0.308842
-0.007195	2.61985		0.031218	0.311874
-0.006361	2.60999		0.032051	0.313272
-0.005528	2.60019		0.032884	0.316297
-0.004695	2.58826		0.033718	0.318777
-0.003862	2.57747		0.034551	0.319226
-0.003029	2.56608		0.035384	0.317734
-0.002196	2.5548		0.036217	0.316528
-0.001363	2.54373		0.03705	0.314158
-0.000529	2.534		0.037883	0.308532
0.000304	2.52366		0.038716	0.301037
0.001137	2.51319		0.03955	0.293722
0.00197	2.50139		0.040383	0.286116
0.002803	2.491		0.041216	0.274849
0.003636	2.48233		0.042049	0.26126
0.004469	2.47316		0.042882	0.249588
0.005302	2.46282		0.043715	0.235179
0.006136	2.45407		0.044548	0.219744
0.006969	2.44514		0.045382	0.204944
0.007802	2.43457		0.046215	0.189418
0.008635	2.42531		0.047048	0.172681
0.009468	2.41594		0.047881	0.155972
0.010301	2.40836		0.048714	0.138606
0.011134	2.40184		0.049547	0.121645
0.011968	2.39536		0.05038	0.104453
0.012801	2.3898		0.051213	0.086029
0.013634	2.38361		0.052047	0.066479
0.014467	2.37631		0.05288	0.047057
0.0153	2.37021		0.053713	0.029431
0.016133	2.36648		0.054546	0.013696
0.016966	2.3626		0.055379	-0.001653
0.0178	2.36003		0.056212	-0.016267
0.018633	2.35932		0.057045	-0.030309
0.019466	2.35752		0.057879	-0.042142
0.020299	2.35589		0.058712	-0.053119
0.021132	2.35542		0.059545	-0.065345
0.021965	2.35554		0.060378	-0.078294
0.022798	2.3559		0.061211	-0.089444
0.023632	2.35459		0.062044	-0.097927
0.024465	2.35415		0.062877	-0.107511
0.025298	2.35534		0.063711	-0.119303
0.026131	2.35581		0.064544	-0.129458
0.026964	2.35502		0.065377	-0.139631
0.027797	2.35487		0.06621	-0.150083
0.02863	2.35544		0.067043	-0.159198
0.029463	2.35437		0.067876	-0.169497
0.030297	2.35256		0.068709	-0.181428
0.03113	2.35038		0.069542	-0.192745
0.031963	2.34694		0.070376	-0.203522
0.032796	2.34333		0.071209	-0.215882
0.033629	2.33897		0.072042	-0.228707
0.034462	2.33445		0.072875	-0.24081
0.035295	2.33067		0.073708	-0.252115
0.036129	2.32683		0.074541	-0.26528
0.036962	2.32165		0.075374	-0.279851
0.037795	2.31552		0.076208	-0.294915
0.038628	2.30928		0.077041	-0.309031
0.039461	2.30182		0.077874	-0.324711
0.040294	2.29391		0.078707	-0.340432
0.041127	2.28577		0.07954	-0.355628
0.041961	2.27821		0.080373	-0.368137
0.042794	2.27066		0.081206	-0.379809
0.043627	2.26336		0.08204	-0.391847
0.04446	2.25697		0.082873	-0.403986
0.045293	2.24983		0.083706	-0.415689
0.046126	2.24341		0.084539	-0.425568
0.046959	2.2359		0.085372	-0.436486
0.047792	2.22828		0.086205	-0.446237
0.048626	2.21946		0.087038	-0.456596
0.049459	2.2118		0.087872	-0.465241
0.050292	2.20553		0.088705	-0.472089
0.051125	2.20019		0.089538	-0.475843
0.051958	2.19256		0.090371	-0.478083
0.052791	2.18661		0.091204	-0.480785
0.053624	2.18131		0.092037	-0.483042
0.054458	2.17557		0.09287	-0.482231
0.055291	2.17019		0.093704	-0.479754
0.056124	2.16528		0.094537	-0.475386
0.056957	2.15989		0.09537	-0.469929
0.05779	2.154		0.096203	-0.460284
0.058623	2.14739		0.097036	-0.448585
0.059456	2.14032		0.097869	-0.435741
0.06029	2.13335		0.098702	-0.421846
0.061123	2.1268		0.099535	-0.407219
0.061956	2.12032		0.100369	-0.39252
0.062789	2.11279		0.101202	-0.376067
0.063622	2.10535		0.102035	-0.358712
0.064455	2.09912		0.102868	-0.340153
0.065288	2.09212		0.103701	-0.322065
0.066122	2.08511		0.104534	-0.304456
0.066955	2.07688		0.105367	-0.286272
0.067788	2.07124		0.106201	-0.267392
0.068621	2.06602		0.107034	-0.248894
0.069454	2.06093		0.107867	-0.229966
0.070287	2.05596		0.1087	-0.210973
0.07112	2.04941		0.109533	-0.192864
0.071953	2.04384		0.110366	-0.175638
0.072787	2.04045		0.111199	-0.157344
0.07362	2.03695		0.112033	-0.138324
0.074453	2.03457		0.112866	-0.118865
0.075286	2.03283		0.113699	-0.100319
0.076119	2.03058		0.114532	-0.083774
0.076952	2.02589		0.115365	-0.067981
0.077785	2.02135		0.116198	-0.052476
0.078619	2.01946		0.117031	-0.038818
0.079452	2.01962		0.117865	-0.027398
0.080285	2.01989		0.118698	-0.016943
0.081118	2.01992		0.119531	-0.006215
0.081951	2.02086		0.120364	0.004675
0.082784	2.02157		0.121197	0.015281
0.083617	2.02249		0.12203	0.023738
0.084451	2.0227		0.122863	0.029557
0.085284	2.02447		0.123696	0.034059
0.086117	2.02657		0.12453	0.037846
0.08695	2.02751		0.125363	0.041759
0.087783	2.02974		0.126196	0.044715
0.088616	2.0309		0.127029	0.048652
0.089449	2.03146		0.127862	0.052863
0.090282	2.03237		0.128695	0.054902
0.091116	2.03313		0.129528	0.055432
0.091949	2.03439		0.130362	0.056028
0.092782	2.03633		0.131195	0.054411
0.093615	2.03846		0.132028	0.049769
0.094448	2.03879		0.132861	0.04506
0.095281	2.03774		0.133694	0.040079
0.096114	2.03679		0.134527	0.032885
0.096948	2.03652		0.13536	0.025289
0.097781	2.03763		0.136194	0.017651
0.098614	2.03995		0.137027	0.008452
0.099447	2.04238		0.13786	-0.00135
0.10028	2.04292		0.138693	-0.010339
0.101113	2.04263		0.139526	-0.019314
0.101946	2.04398		0.140359	-0.028274
0.10278	2.04466		0.141192	-0.037892
0.103613	2.04609		0.142026	-0.050731
0.104446	2.04853		0.142859	-0.063209
0.105279	2.05081		0.143692	-0.073681
0.106112	2.0519		0.144525	-0.08344
0.106945	2.05152		0.145358	-0.093338
0.107778	2.05152		0.146191	-0.103854
0.108612	2.05228		0.147024	-0.115302
0.109445	2.05235		0.147857	-0.126154
0.110278	2.05286		0.148691	-0.138175
0.111111	2.05509		0.149524	-0.148454
0.111944	2.05726		0.150357	-0.15904
0.112777	2.05839		0.15119	-0.167919
0.11361	2.05714		0.152023	-0.177293
0.114444	2.05653		0.152856	-0.187812
0.115277	2.05564		0.153689	-0.19971
0.11611	2.05464		0.154523	-0.210492
0.116943	2.05345		0.155356	-0.219714
0.117776	2.05242		0.156189	-0.227911
0.118609	2.05123		0.157022	-0.235736
0.119442	2.0492		0.157855	-0.244971
0.120275	2.04555		0.158688	-0.256216
0.121109	2.04217		0.159521	-0.266982
0.121942	2.03987		0.160355	-0.277773
0.122775	2.03735		0.161188	-0.288608
0.123608	2.03451		0.162021	-0.298074
0.124441	2.0303		0.162854	-0.307388
0.125274	2.02607		0.163687	-0.317498
0.126107	2.022		0.16452	-0.32677
0.126941	2.01684		0.165353	-0.336111
0.127774	2.01267		0.166187	-0.345711
0.128607	2.00884		0.16702	-0.354889
0.12944	2.00347		0.167853	-0.363561
0.130273	1.999		0.168686	-0.372261
0.131106	1.99456		0.169519	-0.381267
0.131939	1.98904		0.170352	-0.390518
0.132773	1.9835		0.171185	-0.399041
0.133606	1.97994		0.172018	-0.409458
0.134439	1.97701		0.172852	-0.420098
0.135272	1.97288		0.173685	-0.427838
0.136105	1.96976		0.174518	-0.435277
0.136938	1.96646		0.175351	-0.444753
0.137771	1.96306		0.176184	-0.454421
0.138604	1.95789		0.177017	-0.464456
0.139438	1.95294		0.17785	-0.47628
0.140271	1.94862		0.178684	-0.486284
0.141104	1.94544		0.179517	-0.495379
0.141937	1.94333		0.18035	-0.50542
0.14277	1.93993		0.181183	-0.514664
0.143603	1.93515		0.182016	-0.52446
0.144436	1.93104		0.182849	-0.534048
0.14527	1.92774		0.183682	-0.542531
0.146103	1.92477		0.184516	-0.551069
0.146936	1.92164		0.185349	-0.560337
0.147769	1.91768		0.186182	-0.56961
0.148602	1.91359		0.187015	-0.577918
0.149435	1.91003		0.187848	-0.586873
0.150268	1.90647		0.188681	-0.595576
0.151102	1.90238		0.189514	-0.603863
0.151935	1.89881		0.190348	-0.612528
0.152768	1.89631		0.191181	-0.620456
0.153601	1.89262		0.192014	-0.629535
0.154434	1.88941		0.192847	-0.638373
0.155267	1.88397		0.19368	-0.646539
0.1561	1.88046		0.194513	-0.655408
0.156934	1.87578		0.195346	-0.663979
0.157767	1.87394		0.196179	-0.67183
0.1586	1.87133		0.197013	-0.679599
0.159433	1.86853		0.197846	-0.685859
0.160266	1.86562		0.198679	-0.692705
0.161099	1.86247		0.199512	-0.698716
0.161932	1.8586		0.200345	-0.705908
0.162765	1.85474		0.201178	-0.712939
0.163599	1.84992		0.202011	-0.71961
0.164432	1.84609		0.202845	-0.724786
0.165265	1.84284		0.203678	-0.730061
0.166098	1.84011		0.204511	-0.735568
0.166931	1.83588		0.205344	-0.741126
0.167764	1.83198		0.206177	-0.746975
0.168597	1.8297		0.20701	-0.752855
0.169431	1.82714		0.207843	-0.758793
0.170264	1.82302		0.208677	-0.763355
0.171097	1.82003		0.20951	-0.766788
0.17193	1.81935		0.210343	-0.770924
0.172763	1.81794		0.211176	-0.775497
0.173596	1.81502		0.212009	-0.780848
0.174429	1.81326		0.212842	-0.786781
0.175263	1.81103		0.213675	-0.792358
0.176096	1.8082		0.214509	-0.795753
0.176929	1.80551		0.215342	-0.799449
0.177762	1.80362		0.216175	-0.802121
0.178595	1.7998		0.217008	-0.80531
0.179428	1.79649		0.217841	-0.809613
0.180261	1.79365		0.218674	-0.814318
0.181094	1.79097		0.219507	-0.819327
0.181928	1.789		0.22034	-0.825513
0.182761	1.78666		0.221174	-0.829087
0.183594	1.78466		0.222007	-0.83072
0.184427	1.78421		0.22284	-0.833815
0.18526	1.78378		0.223673	-0.837166
0.186093	1.78197		0.224506	-0.840785
0.186926	1.77901		0.225339	-0.84495
0.18776	1.77597		0.226172	-0.849094
0.188593	1.77307		0.227006	-0.854205
0.189426	1.77132		0.227839	-0.85873
0.190259	1.77037		0.228672	-0.862498
0.191092	1.77044		0.229505	-0.867322
0.191925	1.76932		0.230338	-0.872563
0.192758	1.76613		0.231171	-0.876785
0.193592	1.76395		0.232004	-0.880439
0.194425	1.76267		0.232838	-0.884281
0.195258	1.75951		0.233671	-0.887105
0.196091	1.75617		0.234504	-0.89068
0.196924	1.75392		0.235337	-0.894837
0.197757	1.75154		0.23617	-0.898709
0.19859	1.74947		0.237003	-0.903349
0.199424	1.74718		0.237836	-0.907288
0.200257	1.74547		0.23867	-0.911385
0.20109	1.74556		0.239503	-0.915146
0.201923	1.74449		0.240336	-0.916446
0.202756	1.74187		0.241169	-0.917571
0.203589	1.74053		0.242002	-0.920598
0.204422	1.73998		0.242835	-0.924749
0.205255	1.73692		0.243668	-0.929169
0.206089	1.73504		0.244501	-0.933365
0.206922	1.7324		0.245335	-0.938451
0.207755	1.73177		0.246168	-0.942607
0.208588	1.73188		0.247001	-0.946476
0.209421	1.732		0.247834	-0.949276
0.210254	1.73027		0.248667	-0.953224
0.211087	1.72841		0.2495	-0.957512
0.211921	1.7268		0.250333	-0.961635
0.212754	1.72523		0.251167	-0.962572
0.213587	1.7225		0.252	-0.964724
0.21442	1.72021		0.252833	-0.968866
0.215253	1.71725		0.253666	-0.972097
0.216086	1.71471		0.254499	-0.974206
0.216919	1.71275		0.255332	-0.976369
0.217753	1.71174		0.256165	-0.977656
0.218586	1.71019		0.256999	-0.980053
0.219419	1.70776		0.257832	-0.983869
0.220252	1.70677		0.258665	-0.987906
0.221085	1.7058		0.259498	-0.989532
0.221918	1.70306		0.260331	-0.990158
0.222751	1.70058		0.261164	-0.991856
0.223585	1.69983		0.261997	-0.995009
0.224418	1.69812		0.26283	-0.997975
0.225251	1.69497		0.263664	-0.999944
0.226084	1.69415		0.264497	-1.0015
0.226917	1.6925		0.26533	-1.00313
0.22775	1.69163		0.266163	-1.00452
0.228583	1.68841		0.266996	-1.00595
0.229416	1.68537		0.267829	-1.00799
0.23025	1.68298		0.268662	-1.01013
0.231083	1.6814		0.269496	-1.01005
0.231916	1.67883		0.270329	-1.01014
0.232749	1.67582		0.271162	-1.01231
0.233582	1.67471		0.271995	-1.01632
0.234415	1.67529		0.272828	-1.02034
0.235248	1.67486		0.273661	-1.0214
0.236082	1.6745		0.274494	-1.02234
0.236915	1.67343		0.275328	-1.02479
0.237748	1.67368		0.276161	-1.02824
0.238581	1.67263		0.276994	-1.03159
0.239414	1.67141		0.277827	-1.03289
0.240247	1.67022		0.27866	-1.03353
0.24108	1.66815		0.279493	-1.03458
0.241914	1.66481		0.280326	-1.03659
0.242747	1.66218		0.28116	-1.0399
0.24358	1.66111		0.281993	-1.04342
0.244413	1.65979		0.282826	-1.04584
0.245246	1.6581		0.283659	-1.04849
0.246079	1.65725		0.284492	-1.05184
0.246912	1.65684		0.285325	-1.05472
0.247745	1.65574		0.286158	-1.05715
0.248579	1.65364		0.286992	-1.05981
0.249412	1.65279		0.287825	-1.06231
0.250245	1.65188		0.288658	-1.06299
0.251078	1.64979		0.289491	-1.06333
0.251911	1.64759		0.290324	-1.06507
0.252744	1.64589		0.291157	-1.06569
0.253577	1.64443		0.29199	-1.06593
0.254411	1.6419		0.292823	-1.06636
0.255244	1.63987		0.293657	-1.06719
0.256077	1.63851		0.29449	-1.0703
0.25691	1.63662		0.295323	-1.073
0.257743	1.6348		0.296156	-1.07361
0.258576	1.63172		0.296989	-1.07329
0.259409	1.63115		0.297822	-1.07405
0.260243	1.63039		0.298655	-1.07786
0.261076	1.63015		0.299489	-1.08058
0.261909	1.62939		0.300322	-1.08314
0.262742	1.63052		0.301155	-1.0871
0.263575	1.63152		0.301988	-1.09164
0.264408	1.63087		0.302821	-1.09285
0.265241	1.62955		0.303654	-1.09327
0.266075	1.62959		0.304487	-1.09325
0.266908	1.62857		0.305321	-1.09382
0.267741	1.62658		0.306154	-1.09484
0.268574	1.62412		0.306987	-1.09719
0.269407	1.62359		0.30782	-1.09771
0.27024	1.62181		0.308653	-1.09839
0.271073	1.62098		0.309486	-1.10004
0.271906	1.62115		0.310319	-1.10345
0.27274	1.62155		0.311152	-1.10499
0.273573	1.62074		0.311986	-1.10637
0.274406	1.62242		0.312819	-1.10687
0.275239	1.62199		0.313652	-1.10838
0.276072	1.6207		0.314485	-1.1113
0.276905	1.61797		0.315318	-1.1128
0.277738	1.61701		0.316151	-1.11321
0.278572	1.61891		0.316985	-1.11504
0.279405	1.62083		0.317818	-1.11736
0.280238	1.62063		0.318651	-1.11778
0.281071	1.62014		0.319484	-1.11879
0.281904	1.61857		0.320317	-1.11976
0.282737	1.61738		0.32115	-1.12064
0.28357	1.61513		0.321983	-1.12074
0.284404	1.61365		0.322816	-1.11974
0.285237	1.61346		0.32365	-1.12199
0.28607	1.61322		0.324483	-1.12367
0.286903	1.61251		0.325316	-1.12526
0.287736	1.61231		0.326149	-1.12581
0.288569	1.61153		0.326982	-1.12475
0.289402	1.61082		0.327815	-1.12566
0.290236	1.61116		0.328648	-1.12812
0.291069	1.61185		0.329482	-1.12904
0.291902	1.61027		0.330315	-1.13058
0.292735	1.60856		0.331148	-1.13196
0.293568	1.60736		0.331981	-1.1349
0.294401	1.60613		0.332814	-1.13779
0.295234	1.60365		0.333647	-1.1401
0.296067	1.60371		0.33448	-1.14102
0.296901	1.60401		0.335314	-1.14095
0.297734	1.60213		0.336147	-1.14106
0.298567	1.60021		0.33698	-1.14217
0.2994	1.59865		0.337813	-1.14373
0.300233	1.59559		0.338646	-1.146
0.301066	1.59281		0.339479	-1.14839
0.301899	1.59123		0.340312	-1.14899
0.302733	1.59097		0.341145	-1.14901
0.303566	1.59155		0.341979	-1.14756
0.304399	1.59274		0.342812	-1.14651
0.305232	1.59277		0.343645	-1.14663
0.306065	1.59253		0.344478	-1.14673
0.306898	1.59314		0.345311	-1.14736
0.307731	1.59236		0.346144	-1.14759
0.308565	1.59126		0.346977	-1.14869
0.309398	1.59123		0.347811	-1.1506
0.310231	1.59086		0.348644	-1.15101
0.311064	1.59043		0.349477	-1.15161
0.311897	1.58927		0.35031	-1.15355
0.31273	1.59009		0.351143	-1.15465
0.313563	1.58938		0.351976	-1.15506
0.314397	1.58952		0.352809	-1.1527
0.31523	1.59004		0.353643	-1.15458
0.316063	1.59092		0.354476	-1.1554
0.316896	1.58903		0.355309	-1.15766
0.317729	1.58738		0.356142	-1.15843
0.318562	1.5882		0.356975	-1.15917
0.319395	1.58974		0.357808	-1.16119
0.320228	1.58871		0.358641	-1.16352
0.321062	1.5885		0.359475	-1.16442
0.321895	1.58915		0.360308	-1.16524
0.322728	1.58941		0.361141	-1.16554
0.323561	1.58801		0.361974	-1.16661
0.324394	1.58641		0.362807	-1.16773
0.325227	1.58385		0.36364	-1.16875
0.32606	1.58247		0.364473	-1.16964
0.326894	1.58182		0.365306	-1.17079
0.327727	1.57903		0.36614	-1.17158
0.32856	1.57799		0.366973	-1.17247
0.329393	1.57748		0.367806	-1.17379
0.330226	1.57639		0.368639	-1.1752
0.331059	1.57641		0.369472	-1.17715
0.331892	1.57431		0.370305	-1.17807
0.332726	1.57223		0.371138	-1.17844
0.333559	1.57051		0.371972	-1.17779
0.334392	1.57145		0.372805	-1.17697
0.335225	1.57094		0.373638	-1.17741
0.336058	1.57009		0.374471	-1.1754
0.336891	1.56963		0.375304	-1.17485
0.337724	1.57073		0.376137	-0.71401
0.338557	1.57114		0.37697	-5.9e-05
0.339391	1.57136		0.377804	-0.000548
0.340224	1.56936		0.378637	0.00049
0.341057	1.56864		0.37947	0.003141
0.34189	1.56961		0.380303	0.003234
0.342723	1.56977		0.381136	0.002478
0.343556	1.56939		0.381969	0.001614
0.344389	1.56975		0.382802	0.000975
0.345223	1.56989		0.383635	-0.000488
0.346056	1.57075		0.384469	-0.003335
0.346889	1.57159		0.385302	-0.004843
0.347722	1.57144		0.386135	-0.005413
0.348555	1.57034		0.386968	-0.007529
0.349388	1.56974		0.387801	-0.008041
0.350221	1.57004		0.388634	-0.007076
0.351055	1.56916		0.389468	-0.006271
0.351888	1.56814		0.390301	-0.005422
0.352721	1.56862		0.391134	-0.004988
0.353554	1.56976		0.391967	-0.004838
0.354387	1.56961		0.3928	-0.004842
0.35522	1.56826		0.393633	-0.006258
0.356053	1.56657		0.394466	-0.007639
0.356887	1.56511		0.395299	-0.010074
0.35772	1.56498		0.396133	-0.012665
0.358553	1.56548		0.396966	-0.013657
0.359386	1.56513		0.397799	-0.014173
0.360219	1.56405		0.398632	-0.015445
0.361052	1.56357		0.399465	-0.018575
0.361885	1.56322		0.400298	-0.021584
0.362718	1.56221		0.401131	-0.023218
0.363552	1.56164		0.401965	-0.023662
0.364385	1.56246		0.402798	-0.023773
0.365218	1.56145		0.403631	-0.025422
0.366051	1.56067		0.404464	-0.027016
0.366884	1.55948		0.405297	-0.02684
0.367717	1.55763		0.40613	-0.025586
0.36855	1.55586		0.406963	-0.027232
0.369384	1.55728		0.407797	-0.026329
0.370217	1.55695		0.40863	-0.027394
0.37105	1.55583		0.409463	-0.029743
0.371883	1.55656		0.410296	-0.032667
0.372716	1.55746		0.411129	-0.033898
0.373549	1.55591		0.411962	-0.036785
0.374382	1.55327		0.412795	-0.037862
0.375216	1.55135		0.413628	-0.041227
0.376049	1.55099		0.414462	-0.044668
0.376882	1.55035		0.415295	-0.047404
0.377715	1.55022		0.416128	-0.048089
0.378548	1.54905		0.416961	-0.047521
0.379381	1.54838		0.417794	-0.048543
0.380214	1.54713		0.418627	-0.049123
0.381047	1.54782		0.41946	-0.048515
0.381881	1.54772		0.420294	-0.047677
0.382714	1.54773		0.421127	-0.047454
0.383547	1.54623		0.42196	-0.047227
0.38438	1.54466		0.422793	-0.046116
0.385213	1.54236		0.423626	-0.046412
0.386046	1.54314		0.424459	-0.045492
0.386879	1.54238		0.425292	-0.044946
0.387713	1.54156		0.426126	-0.044115
0.388546	1.54153		0.426959	-0.043764
0.389379	1.54087		0.427792	-0.042954
0.390212	1.53955		0.428625	-0.042597
0.391045	1.54037		0.429458	-0.041372
0.391878	1.54206		0.430291	-0.039746
0.392711	1.54044		0.431124	-0.03909
0.393545	1.53839		0.431958	-0.0404
0.394378	1.5392		0.432791	-0.039788
0.395211	1.54004		0.433624	-0.039235
0.396044	1.54097		0.434457	-0.037633
0.396877	1.54011		0.43529	-0.036078
0.39771	1.53995		0.436123	-0.034841
0.398543	1.53902		0.436956	-0.034232
0.399377	1.53785		0.437789	-0.033627
0.40021	1.53633		0.438623	-0.032377
0.401043	1.53613		0.439456	-0.03283
0.401876	1.53517		0.440289	-0.034272
0.402709	1.53567		0.441122	-0.03403
0.403542	1.53571		0.441955	-0.034532
0.404375	1.53569		0.442788	-0.035632
0.405208	1.53577		0.443621	-0.036302
0.406042	1.53499		0.444455	-0.036859
0.406875	1.53371		0.445288	-0.037429
0.407708	1.5352		0.446121	-0.039436
0.408541	1.53525		0.446954	-0.042485
0.409374	1.5328		0.447787	-0.044181
0.410207	1.53078		0.44862	-0.045331
0.41104	1.53008		0.449453	-0.046692
0.411874	1.52956		0.450287	-0.046227
0.412707	1.52918		0.45112	-0.0467
0.41354	1.52948		0.451953	-0.047644
0.414373	1.53044		0.452786	-0.047132
0.415206	1.5311		0.453619	-0.046686
0.416039	1.53028		0.454452	-0.046702
0.416872	1.52843		0.455285	-0.047031
0.417706	1.52681		0.456118	-0.047568
0.418539	1.5259		0.456952	-0.049243
0.419372	1.52799		0.457785	-0.050636
0.420205	1.52821		0.458618	-0.053228
0.421038	1.52961		0.459451	-0.05628
0.421871	1.5279		0.460284	-0.057026
0.422704	1.52854		0.461117	-0.05674
0.423537	1.52816		0.46195	-0.058764
0.424371	1.52781		0.462784	-0.058305
0.425204	1.52551		0.463617	-0.057267
0.426037	1.5259		0.46445	-0.055793
0.42687	1.52643		0.465283	-0.05652
0.427703	1.52798		0.466116	-0.057628
0.428536	1.52587		0.466949	-0.058428
0.429369	1.52525		0.467782	-0.057777
0.430203	1.52707		0.468616	-0.059021
0.431036	1.5296		0.469449	-0.060031
0.431869	1.53118		0.470282	-0.05934
0.432702	1.53224		0.471115	-0.061683
0.433535	1.53195		0.471948	-0.064221
0.434368	1.53181		0.472781	-0.063129
0.435201	1.53204		0.473614	-0.063277
0.436035	1.53118		0.474448	-0.064085
0.436868	1.53198		0.475281	-0.065882
0.437701	1.5341		0.476114	-0.066688
0.438534	1.53502		0.476947	-0.066418
0.439367	1.53505		0.47778	-0.066517
0.4402	1.5341		0.478613	-0.067698
0.441033	1.53527		0.479446	-0.067645
0.441867	1.53414		0.48028	-0.068237
0.4427	1.5344		0.481113	-0.068959
0.443533	1.53278		0.481946	-0.068708
0.444366	1.53212		0.482779	-0.069475
0.445199	1.53064		0.483612	-0.071701
0.446032	1.53165		0.484445	-0.072816
0.446865	1.53031		0.485278	-0.075077
0.447698	1.52846		0.486111	-0.076455
0.448532	1.52719		0.486945	-0.076615
0.449365	1.52764		0.487778	-0.074371
0.450198	1.52705		0.488611	-0.073987
0.451031	1.52586		0.489444	-0.074128
0.451864	1.5244		0.490277	-0.074729
0.452697	1.52322		0.49111	-0.074521
0.45353	1.52067		0.491943	-0.074136
0.454364	1.51758		0.492777	-0.07439
0.455197	1.51649		0.49361	-0.074591
0.45603	1.51597		0.494443	-0.075189
0.456863	1.51619		0.495276	-0.077804
0.457696	1.516		0.496109	-0.078588
0.458529	1.51443		0.496942	-0.078285
0.459362	1.51522		0.497775	-0.079038
0.460196	1.51654		0.498609	-0.077669
0.461029	1.51744		0.499442	-0.076394
0.461862	1.51674		0.500275	-0.076521
0.462695	1.51628		0.501108	-0.074222
0.463528	1.51545		0.501941	-0.074304
0.464361	1.51487		0.502774	-0.076718
0.465194	1.51542		0.503607	-0.077255
0.466027	1.51671		0.504441	-0.077278
0.466861	1.5174		0.505274	-0.077864
0.467694	1.51883		0.506107	-0.078318
0.468527	1.51952		0.50694	-0.078878
0.46936	1.51777		0.507773	-0.080179
0.470193	1.5161		0.508606	-0.082619
0.471026	1.51581		0.509439	-0.084399
0.471859	1.51605		0.510273	-0.085942
0.472693	1.5172		0.511106	-0.086602
0.473526	1.51662		0.511939	-0.087733
0.474359	1.51588		0.512772	-0.087227
0.475192	1.51651		0.513605	-0.089061
0.476025	1.51652		0.514438	-0.090257
0.476858	1.51571		0.515271	-0.090881
0.477691	1.51618		0.516104	-0.088517
0.478525	1.51564		0.516938	-0.08701
0.479358	1.517		0.517771	-0.087669
0.480191	1.51546		0.518604	-0.08865
0.481024	1.51397		0.519437	-0.088935
0.481857	1.51243		0.52027	-0.091703
0.48269	1.51095		0.521103	-0.089745
0.483523	1.51057		0.521936	-0.091029
0.484357	1.51106		0.52277	-0.092275
0.48519	1.51358		0.523603	-0.090786
0.486023	1.51435		0.524436	-0.089374
0.486856	1.51491		0.525269	-0.088942
0.487689	1.51407		0.526102	-0.088476
0.488522	1.51332		0.526935	-0.088727
0.489355	1.51359		0.527768	-0.087615
0.490188	1.5145		0.528602	-0.086771
0.491022	1.51508		0.529435	-0.086199
0.491855	1.51529		0.530268	-0.086379
0.492688	1.51534		0.531101	-0.085131
0.493521	1.51366		0.531934	-0.084294
0.494354	1.51169		0.532767	-0.085683
0.495187	1.51251		0.5336	-0.087084
0.49602	1.51439		0.534433	-0.085358
0.496854	1.51465		0.535267	-0.084839
0.497687	1.51437		0.5361	-0.085413
0.49852	1.51249		0.536933	-0.085295
0.499353	1.5116		0.537766	-0.086255
0.500186	1.51122		0.538599	-0.087945
0.501019	1.51153		0.539432	-0.087872
0.501852	1.51096		0.540265	-0.087623
0.502686	1.51319		0.541099	-0.086388
0.503519	1.51316		0.541932	-0.08774
0.504352	1.51341		0.542765	-0.087791
0.505185	1.51319		0.543598	-0.08726
0.506018	1.51145		0.544431	-0.086524
0.506851	1.50967		0.545264	-0.086529
0.507684	1.50928		0.546097	-0.085869
0.508518	1.51014		0.546931	-0.085615
0.509351	1.51035		0.547764	-0.086406
0.510184	1.50827		0.548597	-0.087305
0.511017	1.50891		0.54943	-0.088028
0.51185	1.50904		0.550263	-0.088431
0.512683	1.50816		0.551096	-0.088138
0.513516	1.50727		0.551929	-0.088341
0.51435	1.50855		0.552763	-0.087801
0.515183	1.51091		0.553596	-0.087128
0.516016	1.51012		0.554429	-0.088326
0.516849	1.50966		0.555262	-0.09009
0.517682	1.50932		0.556095	-0.09042
0.518515	1.50866		0.556928	-0.091273
0.519348	1.50894		0.557761	-0.093176
0.520181	1.50871		0.558594	-0.092234
0.521015	1.50788		0.559428	-0.091138
0.521848	1.50801		0.560261	-0.092079
0.522681	1.50774		0.561094	-0.093186
0.523514	1.50552		0.561927	-0.095021
0.524347	1.50625		0.56276	-0.096689
0.52518	1.50531		0.563593	-0.099002
0.526013	1.50404		0.564426	-0.09977
0.526847	1.50368		0.56526	-0.101669
0.52768	1.50456		0.566093	-0.102158
0.528513	1.50412		0.566926	-0.10341
0.529346	1.50333		0.567759	-0.103573
0.530179	1.50269		0.568592	-0.102767
0.531012	1.50544		0.569425	-0.102109
0.531845	1.50534		0.570258	-0.103888
0.532679	1.50488		0.571092	-0.103694
0.533512	1.50414		0.571925	-0.103901
0.534345	1.5036		0.572758	-0.103726
0.535178	1.50299		0.573591	-0.103614
0.536011	1.50136		0.574424	-0.103297
0.536844	1.50079		0.575257	-0.102309
0.537677	1.4995		0.57609	-0.101556
0.538511	1.498		0.576923	-0.101236
0.539344	1.49965		0.577757	-0.10012
0.540177	1.49889		0.57859	-0.100022
0.54101	1.49675		0.579423	-0.100113
0.541843	1.49622		0.580256	-0.101642
0.542676	1.49736		0.581089	-0.101686
0.543509	1.49625		0.581922	-0.102244
0.544342	1.49567		0.582755	-0.10041
0.545176	1.49564		0.583589	-0.098831
0.546009	1.49543		0.584422	-0.096706
0.546842	1.49456		0.585255	-0.096247
0.547675	1.49483		0.586088	-0.096967
0.548508	1.49487		0.586921	-0.096636
0.549341	1.49629		0.587754	-0.096796
0.550174	1.4963		0.588587	-0.097901
0.551008	1.4957		0.589421	-0.098912
0.551841	1.49267		0.590254	-0.098679
0.552674	1.49133		0.591087	-0.098552
0.553507	1.49159		0.59192	-0.100471
0.55434	1.49252		0.592753	-0.100589
0.555173	1.49243		0.593586	-0.101559
0.556006	1.49192		0.594419	-0.104478
0.55684	1.49252		0.595253	-0.106696
0.557673	1.49369		0.596086	-0.106455
0.558506	1.49288		0.596919	-0.10634
0.559339	1.49288		0.597752	-0.1072
0.560172	1.49152		0.598585	-0.107298
0.561005	1.49116		0.599418	-0.106675
0.561838	1.49227		0.600251	-0.107443
0.562671	1.49244		0.601084	-0.107217
0.563505	1.49145		0.601918	-0.105523
0.564338	1.4929		0.602751	-0.105307
0.565171	1.49401		0.603584	-0.107057
0.566004	1.49307		0.604417	-0.107946
0.566837	1.49446		0.60525	-0.109524
0.56767	1.49558		0.606083	-0.110709
0.568503	1.49431		0.606916	-0.110896
0.569337	1.49233		0.60775	-0.111252
0.57017	1.48917		0.608583	-0.111139
0.571003	1.48825		0.609416	-0.111554
0.571836	1.48833		0.610249	-0.112976
0.572669	1.48997		0.611082	-0.11372
0.573502	1.48985		0.611915	-0.112217
0.574335	1.48974		0.612749	-0.109769
0.575169	1.48981		0.613582	-0.109809
0.576002	1.49136		0.614415	-0.110056
0.576835	1.49272		0.615248	-0.108277
0.577668	1.49283		0.616081	-0.107388
0.578501	1.49126		0.616914	-0.108786
0.579334	1.49415		0.617747	-0.109063
0.580167	1.49529		0.61858	-0.108677
0.581001	1.49578		0.619413	-0.107775
0.581834	1.49603		0.620247	-0.106692
0.582667	1.49792		0.62108	-0.106738
0.5835	1.49728		0.621913	-0.107015
0.584333	1.49825		0.622746	-0.107972
0.585166	1.49764		0.623579	-0.109632
0.585999	1.49722		0.624412	-0.108724
0.586832	1.4982		0.625246	-0.108082
0.587666	1.49714		0.626079	-0.106487
0.588499	1.49417		0.626912	-0.106697
0.589332	1.49375		0.627745	-0.105867
0.590165	1.49307		0.628578	-0.107037
0.590998	1.49419		0.629411	-0.10792
0.591831	1.49324		0.630244	-0.108759
0.592664	1.49215		0.631078	-0.106189
0.593498	1.49006		0.631911	-0.106248
0.594331	1.48995		0.632744	-0.106471
0.595164	1.48925		0.633577	-0.107943
0.595997	1.49053		0.63441	-0.10809
0.59683	1.48892		0.635243	-0.107797
0.597663	1.4888		0.636076	-0.106768
0.598496	1.4886		0.636909	-0.106909
0.59933	1.48854		0.637743	-0.105927
0.600163	1.48617		0.638576	-0.105342
0.600996	1.48478		0.639409	-0.106707
0.601829	1.48347		0.640242	-0.109087
0.602662	1.48377		0.641075	-0.110569
0.603495	1.48307		0.641908	-0.111201
0.604328	1.48241		0.642741	-0.110528
0.605161	1.48124		0.643575	-0.109817
0.605995	1.47983		0.644408	-0.108849
0.606828	1.01351		0.645241	-0.109597
0.607661	-0.000484		0.646074	-0.109922
0.608494	-0.000929		0.646907	-0.109905
0.609327	0.000245		0.64774	-0.108658
0.61016	-1.5e-05		0.648573	-0.109458
0.610993	-0.000499		0.649407	-0.109369
0.611827	-0.000652		0.65024	-0.109942
0.61266	-0.00044		0.651073	-0.110289
0.613493	-0.002228		0.651906	-0.112134
0.614326	-0.001166		0.652739	-0.112423
0.615159	-6.9e-05		0.653572	-0.112836
0.615992	6.7e-05		0.654405	-0.112739
0.616825	-0.000773		0.655239	-0.11371
0.617659	-0.001796		0.656072	-0.114939
0.618492	-0.004273		0.656905	-0.116259
0.619325	-0.005346		0.657738	-0.116442
0.620158	-0.00622		0.658571	-0.117626
0.620991	-0.006451		0.659404	-0.118751
0.621824	-0.007345		0.660237	-0.118008
0.622657	-0.006899		0.66107	-0.117895
0.623491	-0.0074		0.661904	-0.118591
0.624324	-0.008097		0.662737	-0.11899
0.625157	-0.008078		0.66357	-0.120572
0.62599	-0.007714		0.664403	-0.121983
0.626823	-0.006879		0.665236	-0.122668
0.627656	-0.006666		0.666069	-0.12308
0.628489	-0.006281		0.666902	-0.123984
0.629322	-0.005772		0.667736	-0.125407
0.630156	-0.004916		0.668569	-0.12589
0.630989	-0.002699		0.669402	-0.124124
0.631822	-0.001942		0.670235	-0.123366
0.632655	-0.002206		0.671068	-0.12197
0.633488	-0.003054		0.671901	-0.122358
0.634321	0.000125		0.672734	-0.121036
0.635154	0.000198		0.673568	-0.120981
0.635988	0.001067		0.674401	-0.120868
0.636821	0.001214		0.675234	-0.122954
0.637654	0.001193		0.676067	-0.12368
0.638487	0.00249		0.6769	-0.122808
0.63932	0.006646		0.677733	-0.122441
0.640153	0.007786		0.678566	-0.124301
0.640986	0.008335		0.679399	-0.123126
0.64182	0.007676		0.680233	-0.123587
0.642653	0.008844		0.681066	-0.124143
0.643486	0.007407		0.681899	-0.124479
0.644319	0.005347		0.682732	-0.124252
0.645152	0.005112		0.683565	-0.124189
0.645985	0.005945		0.684398	-0.123343
0.646818	0.005659		0.685231	-0.122394
0.647651	0.00607		0.686065	-0.120596
0.648485	0.006667		0.686898	-0.12122
0.649318	0.006378		0.687731	-0.120037
0.650151	0.006619		0.688564	-0.120596
0.650984	0.005711		0.689397	-0.119775
0.651817	0.003834		0.69023	-0.121908
0.65265	0.004303		0.691063	-0.123262
0.653483	0.004592		0.691897	-0.124499
0.654317	0.005146		0.69273	-0.122921
0.65515	0.005851		0.693563	-0.123006
0.655983	0.005164		0.694396	-0.122354
0.656816	0.003712		0.695229	-0.122442
0.657649	0.002609		0.696062	-0.1199
0.658482	0.001994		0.696895	-0.117532
0.659315	0.001034		0.697729	-0.117698
0.660149	-0.002177		0.698562	-0.118083
0.660982	-0.003016		0.699395	-0.118004
0.661815	-0.002732		0.700228	-0.119531
0.662648	-0.002934		0.701061	-0.119012
0.663481	-0.002896		0.701894	-0.120389
0.664314	-0.001419		0.702727	-0.120385
0.665147	-2.9e-05		0.70356	-0.12069
0.665981	0.000156		0.704394	-0.120084
0.666814	-0.000554		0.705227	-0.119654
0.667647	-0.00018		0.70606	-0.119987
0.66848	-0.001172		0.706893	-0.120716
0.669313	-0.001224		0.707726	-0.120938
0.670146	-0.001425		0.708559	-0.121621
0.670979	-0.002187		0.709392	-0.121674
0.671812	-0.002909		0.710226	-0.123335
0.672646	-0.002883		0.711059	-0.1246
0.673479	-0.003549		0.711892	-0.124581
0.674312	-0.00311		0.712725	-0.12393
0.675145	-0.004617		0.713558	-0.126026
0.675978	-0.006742		0.714391	-0.126873
0.676811	-0.007239		0.715224	-0.126949
0.677644	-0.007234		0.716058	-0.126569
0.678478	-0.008051		0.716891	-0.127919
0.679311	-0.008561		0.717724	-0.128424
0.680144	-0.009189		0.718557	-0.126818
0.680977	-0.008621		0.71939	-0.125266
0.68181	-0.008834		0.720223	-0.12435
0.682643	-0.00855		0.721056	-0.123827
0.683476	-0.00741		0.721889	-0.123842
0.68431	-0.007413		0.722723	-0.123422
0.685143	-0.008243		0.723556	-0.124573
0.685976	-0.007059		0.724389	-0.124575
0.686809	-0.007862		0.725222	-0.126726
0.687642	-0.008578		0.726055	-0.127239
0.688475	-0.009378		0.726888	-0.127993
0.689308	-0.008424		0.727721	-0.128152
0.690141	-0.009375		0.728555	-0.126571
0.690975	-0.00957		0.729388	-0.125575
0.691808	-0.01053		0.730221	-0.125778
0.692641	-0.009772		0.731054	-0.123866
0.693474	-0.010527		0.731887	-0.122809
0.694307	-0.010377		0.73272	-0.121116
0.69514	-0.010311		0.733553	-0.123367
0.695973	-0.007701		0.734387	-0.12239
0.696807	-0.00777		0.73522	-0.121425
0.69764	-0.007071		0.736053	-0.121288
0.698473	-0.007008		0.736886	-0.1229
0.699306	-0.004828		0.737719	-0.123764
0.700139	-0.00504		0.738552	-0.125307
0.700972	-0.005021		0.739385	-0.126785
0.701805	-0.004594		0.740219	-0.128836
0.702639	-0.003424		0.741052	-0.129755
0.703472	-0.003748		0.741885	-0.130557
0.704305	-0.005576		0.742718	-0.130991
0.705138	-0.005079		0.743551	-0.132374
0.705971	-0.00562		0.744384	-0.131262
0.706804	-0.00731		0.745217	-0.130978
0.707637	-0.006577		0.74605	-0.12996
0.708471	-0.006456		0.746884	-0.130486
0.709304	-0.006299		0.747717	-0.130046
0.710137	-0.007502		0.74855	-0.130225
0.71097	-0.007299		0.749383	-0.13219
0.711803	-0.006697		0.750216	-0.134548
0.712636	-0.005064		0.751049	-0.134605
0.713469	-0.003551		0.751882	-0.137653
0.714302	-0.003088		0.752716	-0.139279
0.715136	-0.003313		0.753549	-0.141275
0.715969	-0.003722		0.754382	-0.140204
0.716802	-0.005459		0.755215	-0.139817
0.717635	-0.003905		0.756048	-0.141937
0.718468	-0.002729		0.756881	-0.143998
0.719301	-0.003089		0.757715	-0.143808
0.720134	-0.004341		0.758548	-0.143927
0.720968	-0.004121		0.759381	-0.144066
0.721801	-0.004519		0.760214	-0.144332
0.722634	-0.005461		0.761047	-0.142814
0.723467	-0.006139		0.76188	-0.141098
0.7243	-0.006456		0.762713	-0.140476
0.725133	-0.007508		0.763546	-0.138875
0.725966	-0.007793		0.76438	-0.137633
0.7268	-0.006695		0.765213	-0.138762
0.727633	-0.005986		0.766046	-0.138877
0.728466	-0.005942		0.766879	-0.139363
0.729299	-0.006706		0.767712	-0.139735
0.730132	-0.008263		0.768545	-0.140465
0.730965	-0.007677		0.769378	-0.141642
0.731798	-0.007221		0.770212	-0.141034
0.732632	-0.00718		0.771045	-0.138727
0.733465	-0.008425		0.771878	-0.137125
0.734298	-0.010469		0.772711	-0.13458
0.735131	-0.011425		0.773544	-0.133687
0.735964	-0.01104		0.774377	-0.13398
0.736797	-0.01061		0.77521	-0.134666
0.73763	-0.00974		0.776044	-0.134289
0.738463	-0.011547		0.776877	-0.1333
0.739297	-0.011469		0.77771	-0.131338
0.74013	-0.01253		0.778543	-0.129344
0.740963	-0.012196		0.779376	-0.127672
0.741796	-0.012058		0.780209	-0.126915
0.742629	-0.0102		0.781042	-0.126316
0.743462	-0.008226		0.781875	-0.127422
0.744295	-0.008969		0.782709	-0.128181
0.745129	-0.007654		0.783542	-0.129391
0.745962	-0.005711		0.784375	-0.12946
0.746795	-0.007822		0.785208	-0.13038
0.747628	-0.008815		0.786041	-0.129266
0.748461	-0.008977		0.786874	-0.128771
0.749294	-0.00875		0.787707	-0.128603
0.750127	-0.007556		0.788541	-0.129312
0.750961	-0.005907		0.789374	-0.129541
0.751794	-0.006378		0.790207	-0.12972
0.752627	-0.008862		0.79104	-0.129027
0.75346	-0.010438		0.791873	-0.130038
0.754293	-0.009105		0.792706	-0.13121
0.755126	-0.008673		0.793539	-0.132076
0.755959	-0.007971		0.794373	-0.131549
0.756792	-0.007545		0.795206	-0.130554
0.757626	-0.007556		0.796039	-0.129934
0.758459	-0.008068		0.796872	-0.130772
0.759292	-0.008229		0.797705	-0.130671
0.760125	-0.010048		0.798538	-0.131058
0.760958	-0.009591		0.799371	-0.132897
0.761791	-0.010125		0.800205	-0.135
0.762624	-0.01152		0.801038	-0.135733
0.763458	-0.013666		0.801871	-0.135728
0.764291	-0.015273		0.802704	-0.136004
0.765124	-0.016353		0.803537	-0.136562
0.765957	-0.017399		0.80437	-0.137413
0.76679	-0.016355		0.805203	-0.138967
0.767623	-0.013852		0.806036	-0.139166
0.768456	-0.013211		0.80687	-0.138981
0.76929	-0.014174		0.807703	-0.140142
0.770123	-0.015923		0.808536	-0.140325
0.770956	-0.016605		0.809369	-0.138692
0.771789	-0.016965		0.810202	-0.138597
0.772622	-0.016819		0.811035	-0.138259
0.773455	-0.015026		0.811868	-0.138298
0.774288	-0.014651		0.812702	-0.13813
0.775122	-0.016082		0.813535	-0.138428
0.775955	-0.014566		0.814368	-0.137679
0.776788	-0.013715		0.815201	-0.138541
0.777621	-0.013943		0.816034	-0.138241
0.778454	-0.013743		0.816867	-0.137778
0.779287	-0.01364		0.8177	-0.138525
0.78012	-0.012881		0.818534	-0.139763
0.780953	-0.011768		0.819367	-0.140758
0.781787	-0.012412		0.8202	-0.141391
0.78262	-0.0121		0.821033	-0.141505
0.783453	-0.011785		0.821866	-0.142601
0.784286	-0.010867		0.822699	-0.142344
0.785119	-0.010663		0.823532	-0.141747
0.785952	-0.009503		0.824365	-0.141015
0.786785	-0.00917		0.825199	-0.140542
0.787619	-0.010166		0.826032	-0.139831
0.788452	-0.010771		0.826865	-0.139355
0.789285	-0.009712		0.827698	-0.13896
0.790118	-0.00868		0.828531	-0.138017
0.790951	-0.007373		0.829364	-0.138457
0.791784	-0.007987		0.830197	-0.139144
0.792617	-0.007737		0.831031	-0.138524
0.793451	-0.010357		0.831864	-0.139211
0.794284	-0.010711		0.832697	-0.137942
0.795117	-0.011788		0.83353	-0.138258
0.79595	-0.008922		0.834363	-0.138402
0.796783	-0.00963		0.835196	-0.141188
0.797616	-0.010937		0.836029	-0.140541
0.798449	-0.011901		0.836863	-0.141065
0.799282	-0.014295		0.837696	-0.139954
0.800116	-0.015866		0.838529	-0.13938
0.800949	-0.01497		0.839362	-0.138432
0.801782	-0.017284		0.840195	-0.13997
0.802615	-0.016679		0.841028	-0.139098
0.803448	-0.019694		0.841861	-0.139609
0.804281	-0.019352		0.842695	-0.1374
0.805114	-0.020375		0.843528	-0.137861
0.805948	-0.020475		0.844361	-0.138676
0.806781	-0.021568		0.845194	-0.14084
0.807614	-0.021848		0.846027	-0.13932
0.808447	-0.022681		0.84686	-0.138844
0.80928	-0.021544		0.847693	-0.137863
0.810113	-0.023299		0.848526	-0.138961
0.810946	-0.022239		0.84936	-0.140028
0.81178	-0.023327		0.850193	-0.138762
0.812613	-0.02243		0.851026	-0.138144
0.813446	-0.021821		0.851859	-0.139348
0.814279	-0.017885		0.852692	-0.139768
0.815112	-0.017439		0.853525	-0.14125
0.815945	-0.0159		0.854358	-0.141962
0.816778	-0.017248		0.855192	-0.141659
0.817612	-0.017304		0.856025	-0.14011
0.818445	-0.016601		0.856858	-0.140442
0.819278	-0.014674		0.857691	-0.140802
0.820111	-0.013256		0.858524	-0.142881
0.820944	-0.012722		0.859357	-0.14284
0.821777	-0.013648		0.86019	-0.142971
0.82261	-0.012552		0.861024	-0.141977
0.823443	-0.012549		0.861857	-0.141638
0.824277	-0.010279		0.86269	-0.140556
0.82511	-0.009847		0.863523	-0.141469
0.825943	-0.009355		0.864356	-0.142872
0.826776	-0.008995		0.865189	-0.143354
0.827609	-0.00744		0.866022	-0.142483
0.828442	-0.008893		0.866856	-0.144056
0.829275	-0.010684		0.867689	-0.146763
0.830109	-0.011808		0.868522	-0.148706
0.830942	-0.011801		0.869355	-0.147675
0.831775	-0.013821		0.870188	-0.148798
0.832608	-0.013133		0.871021	-0.149463
0.833441	-0.013254		0.871854	-0.151769
0.834274	-0.014208		0.872688	-0.152304
0.835107	-0.015576		0.873521	-0.152572
0.835941	-0.015967		0.874354	-0.153111
0.836774	-0.017101		0.875187	-0.153259
0.837607	-0.018014		0.87602	-0.153891
0.83844	-0.019456		0.876853	-0.155604
0.839273	-0.020493		0.877686	-0.155698
0.840106	-0.021308		0.87852	-0.156953
0.840939	-0.021294		0.879353	-0.157658
0.841772	-0.021986		0.880186	-0.158778
0.842606	-0.021636		0.881019	-0.158708
0.843439	-0.022117		0.881852	-0.159124
0.844272	-0.021924		0.882685	-0.159262
0.845105	-0.021856		0.883518	-0.15961
0.845938	-0.021174		0.884351	-0.158196
0.846771	-0.023105		0.885185	-0.157428
0.847604	-0.022589		0.886018	-0.157029
0.848438	-0.024732		0.886851	-0.159538
0.849271	-0.024651		0.887684	-0.159516
0.850104	-0.024424		0.888517	-0.156936
0.850937	-0.025255		0.88935	-0.154822
0.85177	-0.024874		0.890183	-0.156224
0.852603	-0.022861		0.891017	-0.152557
0.853436	-0.02361		0.89185	-0.153506
0.85427	-0.023637		0.892683	-0.152786
0.855103	-0.024331		0.893516	-0.151959
0.855936	-0.02374		0.894349	-0.150479
0.856769	-0.023638		0.895182	-0.148427
0.857602	-0.022158		0.896015	-0.147462
0.858435	-0.022852		0.896849	-0.147579
0.859268	-0.022474		0.897682	-0.144463
0.860102	-0.022188		0.898515	-0.145917
0.860935	-0.021224		0.899348	-0.143488
0.861768	-0.022453		0.900181	-0.142942
0.862601	-0.020926		0.901014	-0.142929
0.863434	-0.019454		0.901847	-0.143422
0.864267	-0.018198		0.902681	-0.142972
0.8651	-0.018294		0.903514	-0.1447
0.865933	-0.018752		0.904347	-0.144366
0.866767	-0.020395		0.90518	-0.145717
0.8676	-0.018294		0.906013	-0.143461
0.868433	-0.018231		0.906846	-0.142846
0.869266	-0.018585		0.907679	-0.140518
0.870099	-0.018894		0.908512	-0.139655
0.870932	-0.016432		0.909346	-0.140899
0.871765	-0.016924		0.910179	-0.142266
0.872599	-0.017313		0.911012	-0.142549
0.873432	-0.018519		0.911845	-0.143328
0.874265	-0.018574		0.912678	-0.14192
0.875098	-0.019797		0.913511	-0.140965
0.875931	-0.019358		0.914344	-0.140787
0.876764	-0.020974		0.915178	-0.141284
0.877597	-0.022847		0.916011	-0.142087
0.878431	-0.024989		0.916844	-0.143058
0.879264	-0.025214		0.917677	-0.142804
0.880097	-0.02545		0.91851	-0.144395
0.88093	-0.024999		0.919343	-0.143308
0.881763	-0.025474		0.920176	-0.142735
0.882596	-0.023881		0.92101	-0.141866
0.883429	-0.024156		0.921843	-0.141881
0.884263	-0.026615		0.922676	-0.1413
0.885096	-0.028517		0.923509	-0.140864
0.885929	-0.028225		0.924342	-0.139827
0.886762	-0.028867		0.925175	-0.141087
0.887595	-0.029066		0.926008	-0.141816
0.888428	-0.030257		0.926841	-0.143499
0.889261	-0.029988		0.927675	-0.142712
0.890094	-0.028152		0.928508	-0.142923
0.890928	-0.02654		0.929341	-0.143099
0.891761	-0.025882		0.930174	-0.142461
0.892594	-0.024412		0.931007	-0.142629
0.893427	-0.024351		0.93184	-0.142983
0.89426	-0.023212		0.932673	-0.142946
0.895093	-0.023086		0.933507	-0.143708
0.895926	-0.022652		0.93434	-0.143494
0.89676	-0.021622		0.935173	-0.142544
0.897593	-0.019621		0.936006	-0.142551
0.898426	-0.017696		0.936839	-0.143869
0.899259	-0.015883		0.937672	-0.143432
0.900092	-0.014213		0.938505	-0.14458
0.900925	-0.014502		0.939339	-0.144098
0.901758	-0.015153		0.940172	-0.145206
0.902592	-0.016614		0.941005	-0.145309
0.903425	-0.018869		0.941838	-0.144778
0.904258	-0.017723		0.942671	-0.14369
0.905091	-0.016761		0.943504	-0.14411
0.905924	-0.016389		0.944337	-0.141495
0.906757	-0.016565		0.945171	-0.142639
0.90759	-0.015798		0.946004	-0.140805
0.908423	-0.014368		0.946837	-0.140761
0.909257	-0.012813		0.94767	-0.138884
0.91009	-0.012787		0.948503	-0.14028
0.910923	-0.012567		0.949336	-0.140456
0.911756	-0.011773		0.950169	-0.139555
0.912589	-0.012006		0.951002	-0.138855
0.913422	-0.013915		0.951836	-0.138507
0.914255	-0.013852		0.952669	-0.138253
0.915089	-0.014145		0.953502	-0.139034
0.915922	-0.014627		0.954335	-0.138079
0.916755	-0.013321		0.955168	-0.13768
0.917588	-0.015189		0.956001	-0.139216
0.918421	-0.015975		0.956834	-0.139336
0.919254	-0.016115		0.957668	-0.13719
0.920087	-0.017078		0.958501	-0.137827
0.920921	-0.017001		0.959334	-0.138183
0.921754	-0.014427		0.960167	-0.137281
0.922587	-0.013531		0.961	-0.137159
0.92342	-0.013265		0.961833	-0.137585
0.924253	-0.013972		0.962666	-0.138496
0.925086	-0.016321		0.9635	-0.138119
0.925919	-0.016286		0.964333	-0.138039
0.926753	-0.017009		0.965166	-0.139029
0.927586	-0.018443		0.965999	-0.138911
0.928419	-0.019618		0.966832	-0.140338
0.929252	-0.021634		0.967665	-0.140851
0.930085	-0.02365		0.968498	-0.142837
0.930918	-0.024713		0.969332	-0.142377
0.931751	-0.024992		0.970165	-0.142377
0.932584	-0.026589		0.970998	-0.142583
0.933418	-0.027623		0.971831	-0.144427
0.934251	-0.025471		0.972664	-0.145024
0.935084	-0.024689		0.973497	-0.145659
0.935917	-0.025106		0.97433	-0.146437
0.93675	-0.025727		0.975163	-0.146078
0.937583	-0.026563		0.975997	-0.145506
0.938416	-0.025596		0.97683	-0.145014
0.93925	-0.026498		0.977663	-0.146042
0.940083	-0.028018		0.978496	-0.148064
0.940916	-0.029227		0.979329	-0.147659
0.941749	-0.030546		0.980162	-0.148266
0.942582	-0.032268		0.980995	-0.148506
0.943415	-0.033496		0.981829	-0.148025
0.944248	-0.033837		0.982662	-0.149106
0.945082	-0.033776		0.983495	-0.150508
0.945915	-0.034341		0.984328	-0.150646
0.946748	-0.034923		0.985161	-0.150833
0.947581	-0.033849		0.985994	-0.151492
0.948414	-0.033414		0.986827	-0.150623
0.949247	-0.032512		0.987661	-0.149497
0.95008	-0.03189		0.988494	-0.148205
0.950913	-0.031549		0.989327	-0.146353
0.951747	-0.030694		0.99016	-0.146224
0.95258	-0.032047		0.990993	-0.146664
0.953413	-0.03314		0.991826	-0.146551
0.954246	-0.033821		0.992659	-0.142488
0.955079	-0.0351		0.993492	-0.141269
0.955912	-0.037226		0.994326	-0.140909
0.956745	-0.038136		0.995159	-0.140342
0.957579	-0.037588		0.995992	-0.140434
0.958412	-0.038862		0.996825	-0.139861
0.959245	-0.040217		0.997658	-0.137539
0.960078	-0.040352		0.998491	-0.138394
0.960911	-0.039055		0.999324	-0.135861
0.961744	-0.037556		1.00016	-0.135579
0.962577	-0.036214		1.00099	-0.134078
0.963411	-0.037008		1.00182	-0.134936
0.964244	-0.037035		1.00266	-0.134287
0.965077	-0.035657		1.00349	-0.134087
0.96591	-0.034474		1.00432	-0.133302
0.966743	-0.033901		1.00516	-0.134006
0.967576	-0.031191		1.00599	-0.135066
0.968409	-0.031956		1.00682	-0.1364
0.969243	-0.030963		1.00766	-0.136147
0.970076	-0.030068		1.00849	-0.137513
0.970909	-0.029502		1.00932	-0.138259
0.971742	-0.030307		1.01015	-0.139143
0.972575	-0.029742		1.01099	-0.139427
0.973408	-0.030148		1.01182	-0.14169
0.974241	-0.029926		1.01266	-0.145201
0.975074	-0.029559		1.01349	-0.149116
0.975908	-0.028866		1.01432	-0.150011
0.976741	-0.029342		1.01515	-0.150843
0.977574	-0.029616		1.01599	-0.150563
0.978407	-0.0297		1.01682	-0.151003
0.97924	-0.029298		1.01765	-0.15286
0.980073	-0.028868		1.01849	-0.154715
0.980906	-0.030233		1.01932	-0.153851
0.98174	-0.032093		1.02015	-0.156219
0.982573	-0.03332		1.02099	-0.15632
0.983406	-0.033246		1.02182	-0.156935
0.984239	-0.03122		1.02265	-0.157085
0.985072	-0.031886		1.02349	-0.157776
0.985905	-0.032125		1.02432	-0.15685
0.986739	-0.033895		1.02515	-0.157139
0.987572	-0.03421		1.02598	-0.156281
0.988405	-0.035632		1.02682	-0.157446
0.989238	-0.035583		1.02765	-0.156876
0.990071	-0.03547		1.02848	-0.157463
0.990904	-0.035841		1.02932	-0.157604
0.991737	-0.036541		1.03015	-0.15699
0.99257	-0.035055		1.03098	-0.157078
0.993403	-0.035653		1.03182	-0.159253
0.994237	-0.034449		1.03265	-0.158274
0.99507	-0.033946		1.03348	-0.15715
0.995903	-0.032972		1.03432	-0.156096
0.996736	-0.033507		1.03515	-0.154226
0.997569	-0.032176		1.03598	-0.152829
0.998402	-0.032721		1.03682	-0.153559
0.999235	-0.032884		1.03765	-0.153347
1.00007	-0.032456		1.03848	-0.153321
1.0009	-0.030413		1.03931	-0.153844
1.00174	-0.028084		1.04015	-0.15571
1.00257	-0.027165		1.04098	-0.155133
1.0034	-0.02787		1.04181	-0.154998
1.00423	-0.028217		1.04265	-0.154754
1.00507	-0.029099		1.04348	-0.154342
1.0059	-0.026644		1.04431	-0.154225
1.00673	-0.02768		1.04515	-0.155384
1.00757	-0.024942		1.04598	-0.156009
1.0084	-0.025872		1.04681	-0.158217
1.00923	-0.025667		1.04765	-0.157024
1.01007	-0.026153		1.04848	-0.155303
1.0109	-0.024419		1.04931	-0.154397
1.01173	-0.024034		1.05015	-0.15245
1.01257	-0.023561		1.05098	-0.152337
1.0134	-0.024638		1.05181	-0.15191
1.01423	-0.022081		1.05265	-0.148163
1.01507	-0.024798		1.05348	-0.146671
1.0159	-0.024088		1.05431	-0.145125
1.01673	-0.024819		1.05514	-0.146242
1.01757	-0.023435		1.05598	-0.147092
1.0184	-0.022846		1.05681	-0.149369
1.01923	-0.021175		1.05764	-0.149968
1.02006	-0.020737		1.05848	-0.152858
1.0209	-0.018619		1.05931	-0.152205
1.02173	-0.01902		1.06014	-0.153406
1.02256	-0.020471		1.06098	-0.151068
1.0234	-0.019834		1.06181	-0.152688
1.02423	-0.017851		1.06264	-0.15325
1.02506	-0.017408		1.06348	-0.152967
1.0259	-0.016652		1.06431	-0.153286
1.02673	-0.018493		1.06514	-0.153007
1.02756	-0.019578		1.06598	-0.152067
1.02839	-0.020524		1.06681	-0.150149
1.02923	-0.018675		1.06764	-0.1478
1.03006	-0.019212		1.06848	-0.147365
1.03089	-0.01904		1.06931	-0.149605
1.03173	-0.020859		1.07014	-0.151661
1.03256	-0.021864		1.07097	-0.152258
1.03339	-0.020604		1.07181	-0.153552
1.03423	-0.020232		1.07264	-0.154964
1.03506	-0.021135		1.07347	-0.156391
1.03589	-0.018988		1.07431	-0.156974
1.03673	-0.019841		1.07514	-0.157887
1.03756	-0.020008		1.07597	-0.155251
1.03839	-0.021581		1.07681	-0.155272
1.03923	-0.023188		1.07764	-0.15383
1.04006	-0.024405		1.07847	-0.152952
1.04089	-0.024779		1.07931	-0.151495
1.04173	-0.026525		1.08014	-0.15203
1.04256	-0.027748		1.08097	-0.149999
1.04339	-0.029038		1.0818	-0.14998
1.04422	-0.030354		1.08264	-0.149104
1.04506	-0.031044		1.08347	-0.147588
1.04589	-0.032482		1.08431	-0.147057
1.04672	-0.033487		1.08514	-0.147671
1.04756	-0.031549		1.08597	-0.148224
1.04839	-0.029589		1.0868	-0.149277
1.04922	-0.029511		1.08764	-0.150501
1.05006	-0.031544		1.08847	-0.151153
1.05089	-0.030847		1.0893	-0.150783
1.05172	-0.029863		1.09014	-0.150154
1.05256	-0.030742		1.09097	-0.150301
1.05339	-0.030885		1.0918	-0.149651
1.05422	-0.030365		1.09264	-0.149112
1.05506	-0.030758		1.09347	-0.148598
1.05589	-0.032039		1.0943	-0.147492
1.05672	-0.033209		1.09513	-0.14761
1.05756	-0.032608		1.09597	-0.147235
1.05839	-0.032932		1.0968	-0.148758
1.05922	-0.032201		1.09763	-0.149763
1.06005	-0.030971		1.09847	-0.149739
1.06089	-0.028903		1.0993	-0.149133
1.06172	-0.029144		1.10013	-0.149367
1.06255	-0.025694		1.10097	-0.148847
1.06339	-0.025056		1.1018	-0.150545
1.06422	-0.023016		1.10263	-0.150325
1.06505	-0.022865		1.10347	-0.148779
1.06589	-0.022027		1.1043	-0.14989
1.06672	-0.021741		1.10513	-0.151816
1.06755	-0.022875		1.10597	-0.151096
1.06839	-0.025737		1.1068	-0.151812
1.06922	-0.026969		1.10763	-0.152664
1.07005	-0.02759		1.10847	-0.153431
1.07089	-0.025351		1.1093	-0.155346
1.07172	-0.025112		1.11013	-0.156398
1.07255	-0.026915		1.11096	-0.154997
1.07339	-0.02616		1.1118	-0.153474
1.07422	-0.02585		1.11263	-0.153177
1.07505	-0.027471		1.11346	-0.15335
1.07588	-0.028061		1.1143	-0.15228
1.07672	-0.027982		1.11513	-0.153552
1.07755	-0.027567		1.11596	-0.151902
1.07838	-0.027925		1.1168	-0.152389
1.07922	-0.026705		1.11763	-0.152928
1.08005	-0.02699		1.11846	-0.150978
1.08088	-0.028646		1.1193	-0.150135
1.08172	-0.029709		1.12013	-0.150628
1.08255	-0.029739		1.12096	-0.151858
1.08338	-0.032685		1.1218	-0.153467
1.08422	-0.031793		1.12263	-0.154521
1.08505	-0.032542		1.12346	-0.155726
1.08588	-0.030776		1.1243	-0.157136
1.08672	-0.031567		1.12513	-0.158402
1.08755	-0.03021		1.12596	-0.159449
1.08838	-0.029689		1.12679	-0.160809
1.08921	-0.028815		1.12763	-0.160119
1.09005	-0.028066		1.12846	-0.160318
1.09088	-0.027363		1.12929	-0.159031
1.09171	-0.027725		1.13013	-0.158073
1.09255	-0.027499		1.13096	-0.158335
1.09338	-0.027106		1.13179	-0.161097
1.09421	-0.027169		1.13263	-0.162527
1.09505	-0.027831		1.13346	-0.163345
1.09588	-0.027123		1.13429	-0.164618
1.09671	-0.026314		1.13513	-0.166763
1.09755	-0.02575		1.13596	-0.166039
1.09838	-0.026607		1.13679	-0.167174
1.09921	-0.027701		1.13763	-0.168987
1.10004	-0.029364		1.13846	-0.169628
1.10088	-0.029411		1.13929	-0.169428
1.10171	-0.028834		1.14013	-0.16915
1.10255	-0.029283		1.14096	-0.169506
1.10338	-0.029287		1.14179	-0.168191
1.10421	-0.027498		1.14262	-0.166437
1.10504	-0.028033		1.14346	-0.166473
1.10588	-0.026737		1.14429	-0.166306
1.10671	-0.02707		1.14512	-0.16418
1.10754	-0.027027		1.14596	-0.163397
1.10838	-0.026577		1.14679	-0.161625
1.10921	-0.025582		1.14762	-0.159829
1.11004	-0.025803		1.14846	-0.160623
1.11088	-0.025131		1.14929	-0.161126
1.11171	-0.025222		1.15012	-0.160615
1.11254	-0.023947		1.15096	-0.159129
1.11338	-0.025966		1.15179	-0.159939
1.11421	-0.026178		1.15262	-0.157135
1.11504	-0.027263		1.15345	-0.15467
1.11587	-0.026473		1.15429	-0.153658
1.11671	-0.025996		1.15512	-0.153455
1.11754	-0.026751		1.15595	-0.153359
1.11837	-0.027156		1.15679	-0.155078
1.11921	-0.024582		1.15762	-0.155205
1.12004	-0.023809		1.15845	-0.155094
1.12087	-0.02145		1.15929	-0.155689
1.12171	-0.020209		1.16012	-0.156741
1.12254	-0.022069		1.16095	-0.159087
1.12337	-0.021559		1.16179	-0.159015
1.12421	-0.018545		1.16262	-0.15758
1.12504	-0.020234		1.16345	-0.158002
1.12587	-0.020125		1.16429	-0.156747
1.12671	-0.020275		1.16512	-0.157243
1.12754	-0.019819		1.16595	-0.157505
1.12837	-0.018677		1.16678	-0.15808
1.12921	-0.021077		1.16762	-0.156703
1.13004	-0.023153		1.16845	-0.156189
1.13087	-0.021439		1.16928	-0.154734
1.1317	-0.021644		1.17012	-0.152821
1.13254	-0.021621		1.17095	-0.153216
1.13337	-0.022479		1.17178	-0.154801
1.1342	-0.021191		1.17262	-0.154346
1.13504	-0.022662		1.17345	-0.156037
1.13587	-0.022065		1.17428	-0.156311
1.1367	-0.021417		1.17512	-0.157683
1.13754	-0.022946		1.17595	-0.15755
1.13837	-0.023391		1.17678	-0.157509
1.1392	-0.023971		1.17762	-0.157567
1.14004	-0.024781		1.17845	-0.158148
1.14087	-0.02567		1.17928	-0.156454
1.1417	-0.02865		1.18012	-0.154754
1.14254	-0.029518		1.18095	-0.153909
1.14337	-0.028205		1.18178	-0.153823
1.1442	-0.027238		1.18261	-0.152942
1.14504	-0.029315		1.18345	-0.154689
1.14587	-0.028116		1.18428	-0.154913
1.1467	-0.029442		1.18511	-0.155203
1.14753	-0.032344		1.18595	-0.154654
1.14837	-0.034699		1.18678	-0.157242
1.1492	-0.035394		1.18761	-0.15679
1.15003	-0.034712		1.18845	-0.157881
1.15087	-0.033255		1.18928	-0.158753
1.1517	-0.034523		1.19011	-0.158634
1.15253	-0.03519		1.19095	-0.157656
1.15337	-0.036541		1.19178	-0.157637
1.1542	-0.037045		1.19261	-0.156648
1.15503	-0.037952		1.19345	-0.156883
1.15586	-0.03557		1.19428	-0.157539
1.1567	-0.034707		1.19511	-0.158206
1.15753	-0.035993		1.19595	-0.158256
1.15837	-0.036609		1.19678	-0.158787
1.1592	-0.037122		1.19761	-0.15864
1.16003	-0.038233		1.19844	-0.158734
1.16086	-0.038552		1.19928	-0.15805
1.1617	-0.038326		1.20011	-0.158427
1.16253	-0.036652		1.20094	-0.158086
1.16336	-0.035276		1.20178	-0.157666
1.1642	-0.034297		1.20261	-0.157501
1.16503	-0.036259		1.20344	-0.157666
1.16586	-0.03459		1.20428	-0.156381
1.1667	-0.037608		1.20511	-0.156158
1.16753	-0.036828		1.20594	-0.155222
1.16836	-0.035359		1.20678	-0.15554
1.1692	-0.034804		1.20761	-0.152328
1.17003	-0.035783		1.20844	-0.153246
1.17086	-0.036121		1.20928	-0.153964
1.17169	-0.036496		1.21011	-0.153923
1.17253	-0.035271		1.21094	-0.153272
1.17336	-0.035171		1.21178	-0.156403
1.17419	-0.033977		1.21261	-0.155918
1.17503	-0.034229		1.21344	-0.156621
1.17586	-0.030717		1.21427	-0.157358
1.17669	-0.030679		1.21511	-0.156344
1.17753	-0.029958		1.21594	-0.156087
1.17836	-0.031567		1.21677	-0.157673
1.17919	-0.029928		1.21761	-0.158018
1.18003	-0.028232		1.21844	-0.158387
1.18086	-0.027255		1.21927	-0.156491
1.18169	-0.029989		1.22011	-0.156987
1.18253	-0.029915		1.22094	-0.157114
1.18336	-0.030699		1.22177	-0.157016
1.18419	-0.031474		1.2226	-0.15616
1.18502	-0.033611		1.22344	-0.156542
1.18586	-0.033274		1.22427	-0.155736
1.18669	-0.036249		1.22511	-0.156835
1.18752	-0.034825		1.22594	-0.156378
1.18836	-0.036306		1.22677	-0.157017
1.18919	-0.036955		1.2276	-0.158047
1.19002	-0.035989		1.22844	-0.158842
1.19086	-0.036054		1.22927	-0.156365
1.19169	-0.035427		1.2301	-0.154802
1.19252	-0.035478		1.23094	-0.154928
1.19336	-0.036983		1.23177	-0.156386
1.19419	-0.03837		1.2326	-0.155824
1.19502	-0.039339		1.23344	-0.155247
1.19586	-0.038433		1.23427	-0.155918
1.19669	-0.041806		1.2351	-0.155697
1.19752	-0.042121		1.23594	-0.154373
1.19836	-0.044764		1.23677	-0.153943
1.19919	-0.042841		1.2376	-0.15062
1.20002	-0.042929		1.23843	-0.147411
1.20086	-0.043848		1.23927	-0.145991
1.20169	-0.042405		1.2401	-0.146457
1.20252	-0.039091		1.24093	-0.145508
1.20335	-0.039473		1.24177	-0.145004
1.20419	-0.040543		1.2426	-0.144758
1.20502	-0.042901		1.24343	-0.146185
1.20585	-0.042093		1.24427	-0.145539
1.20669	-0.041724		1.2451	-0.146127
1.20752	-0.041321		1.24593	-0.145693
1.20835	-0.04166		1.24677	-0.145105
1.20919	-0.041147		1.2476	-0.144301
1.21002	-0.039916		1.24843	-0.144205
1.21085	-0.039955		1.24927	-0.145195
1.21169	-0.04036		1.2501	-0.147279
1.21252	-0.041627		1.25093	-0.148083
1.21335	-0.042624		1.25177	-0.149183
1.21419	-0.040899		1.2526	-0.146651
1.21502	-0.039713		1.25343	-0.145381
1.21585	-0.039734		1.25426	-0.145142
1.21668	-0.040402		1.2551	-0.145778
1.21752	-0.038968		1.25593	-0.145536
1.21835	-0.039554		1.25676	-0.14712
1.21918	-0.038037		1.2576	-0.147187
1.22002	-0.038874		1.25843	-0.148058
1.22085	-0.038847		1.25926	-0.14883
1.22168	-0.040984		1.2601	-0.148692
1.22252	-0.040432		1.26093	-0.14739
1.22335	-0.042939		1.26176	-0.148145
1.22418	-0.04245		1.2626	-0.148619
1.22502	-0.041477		1.26343	-0.149485
1.22585	-0.036703		1.26426	-0.148123
1.22668	-0.036747		1.2651	-0.148328
1.22751	-0.036941		1.26593	-0.149684
1.22835	-0.036215		1.26676	-0.148554
1.22918	-0.035067		1.2676	-0.150438
1.23002	-0.035689		1.26843	-0.151768
1.23085	-0.037885		1.26926	-0.150947
1.23168	-0.03873		1.27009	-0.149824
1.23251	-0.037464		1.27093	-0.148648
1.23335	-0.035843		1.27176	-0.14926
1.23418	-0.033287		1.27259	-0.144691
1.23501	-0.034337		1.27343	-0.145658
1.23585	-0.035182		1.27426	-0.144961
1.23668	-0.035196		1.27509	-0.14678
1.23751	-0.036329		1.27593	-0.146331
1.23835	-0.036361		1.27676	-0.147125
1.23918	-0.035922		1.27759	-0.147119
1.24001	-0.037504		1.27843	-0.150371
1.24084	-0.037132		1.27926	-0.149994
1.24168	-0.036535		1.28009	-0.149719
1.24251	-0.03436		1.28093	-0.149526
1.24334	-0.03592		1.28176	-0.151307
1.24418	-0.034432		1.28259	-0.151082
1.24501	-0.034198		1.28342	-0.150325
1.24584	-0.03368		1.28426	-0.150483
1.24668	-0.034421		1.28509	-0.15174
1.24751	-0.032989		1.28592	-0.152751
1.24834	-0.031834		1.28676	-0.152435
1.24918	-0.032238		1.28759	-0.154642
1.25001	-0.033202		1.28842	-0.155758
1.25084	-0.032092		1.28926	-0.155334
1.25168	-0.030101		1.29009	-0.155455
1.25251	-0.028376		1.29092	-0.15476
1.25334	-0.028643		1.29176	-0.155911
1.25418	-0.02968		1.29259	-0.156038
1.25501	-0.030803		1.29342	-0.158765
1.25584	-0.030758		1.29425	-0.160436
1.25667	-0.030251		1.29509	-0.16096
1.25751	-0.030309		1.29592	-0.158585
1.25834	-0.031344		1.29676	-0.157743
1.25917	-0.032183		1.29759	-0.156624
1.26001	-0.032163		1.29842	-0.153707
1.26084	-0.030527		1.29925	-0.150025
1.26167	-0.029932		1.30009	-0.150275
1.26251	-0.031459		1.30092	-0.15158
1.26334	-0.030487		1.30175	-0.153485
1.26417	-0.029506		1.30259	-0.153343
1.26501	-0.028853		1.30342	-0.153873
1.26584	-0.028513		1.30425	-0.1546
1.26667	-0.028344		1.30509	-0.156793
1.26751	-0.028468		1.30592	-0.157764
1.26834	-0.02975		1.30675	-0.157756
1.26917	-0.030487		1.30758	-0.156466
1.27001	-0.029143		1.30842	-0.156504
1.27084	-0.029217		1.30925	-0.157688
1.27167	-0.028605		1.31008	-0.159745
1.2725	-0.027396		1.31092	-0.159153
1.27334	-0.029635		1.31175	-0.161586
1.27417	-0.030368		1.31258	-0.160606
1.275	-0.030274		1.31342	-0.161437
1.27584	-0.028856		1.31425	-0.162728
1.27667	-0.030217		1.31508	-0.163994
1.2775	-0.032486		1.31592	-0.162489
1.27834	-0.033615		1.31675	-0.165248
1.27917	-0.030794		1.31758	-0.164262
1.28	-0.029767		1.31842	-0.164971
1.28084	-0.030067		1.31925	-0.167761
1.28167	-0.032027		1.32008	-0.168914
1.2825	-0.031532		1.32092	-0.169225
1.28333	-0.030464		1.32175	-0.169371
1.28417	-0.031741		1.32258	-0.168447
1.285	-0.033453		1.32342	-0.169597
1.28584	-0.034595		1.32425	-0.169959
1.28667	-0.03635		1.32508	-0.168663
1.2875	-0.036804		1.32591	-0.167188
1.28833	-0.037074		1.32675	-0.16696
1.28917	-0.036503		1.32758	-0.165481
1.29	-0.035751		1.32841	-0.166631
1.29083	-0.03769		1.32925	-0.166099
1.29167	-0.037404		1.33008	-0.163938
1.2925	-0.038386		1.33091	-0.161359
1.29333	-0.039764		1.33175	-0.162122
1.29417	-0.038683		1.33258	-0.16203
1.295	-0.040095		1.33341	-0.162051
1.29583	-0.039691		1.33425	-0.16125
1.29667	-0.042125		1.33508	-0.160926
1.2975	-0.040036		1.33591	-0.158815
1.29833	-0.038942		1.33675	-0.160726
1.29916	-0.037201		1.33758	-0.160288
1.3	-0.037673		1.33841	-0.161383
1.30083	-0.037537		1.33925	-0.159847
1.30166	-0.03789		1.34008	-0.159786
1.3025	-0.03614		1.34091	-0.160513
1.30333	-0.036772		1.34174	-0.16057
1.30416	-0.036385		1.34258	-0.16054
1.305	-0.035549		1.34341	-0.159073
1.30583	-0.034964		1.34424	-0.159516
1.30666	-0.03475		1.34508	-0.159957
1.3075	-0.033303		1.34591	-0.161443
1.30833	-0.033276		1.34674	-0.162899
1.30916	-0.033882		1.34758	-0.162655
1.31	-0.035747		1.34841	-0.163375
1.31083	-0.036309		1.34924	-0.161699
1.31166	-0.035883		1.35008	-0.160373
1.31249	-0.034941		1.35091	-0.161781
1.31333	-0.034651		1.35174	-0.161293
1.31416	-0.035123		1.35258	-0.160277
1.31499	-0.036057		1.35341	-0.159772
1.31583	-0.033557		1.35424	-0.158963
1.31666	-0.033048		1.35507	-0.158489
1.31749	-0.031829		1.35591	-0.158451
1.31833	-0.033019		1.35674	-0.158935
1.31916	-0.031943		1.35757	-0.158107
1.31999	-0.032614		1.35841	-0.158391
1.32083	-0.032216		1.35924	-0.158311
1.32166	-0.033167		1.36007	-0.158051
1.32249	-0.033965		1.36091	-0.156909
1.32333	-0.035382		1.36174	-0.157606
1.32416	-0.037969		1.36257	-0.157841
1.32499	-0.039819		1.36341	-0.158788
1.32583	-0.040304		1.36424	-0.158959
1.32666	-0.039786		1.36507	-0.157189
1.32749	-0.039448		1.3659	-0.154151
1.32832	-0.039989		1.36674	-0.154041
1.32916	-0.039211		1.36757	-0.151865
1.32999	-0.039701		1.36841	-0.150434
1.33082	-0.039932		1.36924	-0.149283
1.33166	-0.041342		1.37007	-0.151459
1.33249	-0.041648		1.3709	-0.153578
1.33332	-0.043135		1.37174	-0.15136
1.33416	-0.042108		1.37257	-0.154493
1.33499	-0.044417		1.3734	-0.156355
1.33582	-0.044412		1.37424	-0.156584
1.33666	-0.045883		1.37507	-0.157331
1.33749	-0.046049		1.3759	-0.158323
1.33832	-0.048209		1.37674	-0.157761
1.33916	-0.046595		1.37757	-0.157937
1.33999	-0.048294		1.3784	-0.159698
1.34082	-0.048656		1.37923	-0.159692
1.34166	-0.050853		1.38007	-0.159326
1.34249	-0.049562		1.3809	-0.159016
1.34332	-0.048507		1.38173	-0.158229
1.34415	-0.048431		1.38257	-0.155871
1.34499	-0.046869		1.3834	-0.156191
1.34582	-0.04328		1.38423	-0.154693
1.34665	-0.042399		1.38507	-0.157625
1.34749	-0.04206		1.3859	-0.157098
1.34832	-0.044045		1.38673	-0.157441
1.34915	-0.044558		1.38757	-0.158643
1.34999	-0.04685		1.3884	-0.159305
1.35082	-0.046824		1.38923	-0.16076
1.35165	-0.047048		1.39007	-0.160365
1.35249	-0.044433		1.3909	-0.159993
1.35332	-0.043521		1.39173	-0.15979
1.35415	-0.041912		1.39257	-0.158793
1.35499	-0.043752		1.3934	-0.156865
1.35582	-0.042521		1.39423	-0.157163
1.35665	-0.04194		1.39506	-0.158757
1.35749	-0.042032		1.3959	-0.159283
1.35832	-0.042421		1.39673	-0.159964
1.35915	-0.040687		1.39756	-0.15952
1.35998	-0.04038		1.3984	-0.158843
1.36082	-0.038437		1.39923	-0.157564
1.36165	-0.037468		1.40006	-0.156719
1.36248	-0.037149		1.4009	-0.155482
1.36332	-0.040171		1.40173	-0.158472
1.36415	-0.040114		1.40256	-0.160521
1.36498	-0.041377		1.4034	-0.161671
1.36582	-0.042884		1.40423	-0.162035
1.36665	-0.044747		1.40506	-0.161898
1.36748	-0.04624		1.4059	-0.161016
1.36831	-0.047509		1.40673	-0.161964
1.36915	-0.047201		1.40756	-0.162471
1.36998	-0.047551		1.4084	-0.160741
1.37081	-0.047852		1.40923	-0.158894
1.37165	-0.048244		1.41006	-0.159771
1.37248	-0.04806		1.4109	-0.160769
1.37331	-0.050991		1.41173	-0.161957
1.37415	-0.052872		1.41256	-0.161138
1.37498	-0.053795		1.41339	-0.162023
1.37581	-0.050668		1.41423	-0.163353
1.37665	-0.048761		1.41506	-0.16281
1.37748	-0.046974		1.41589	-0.160887
1.37831	-0.047802		1.41673	-0.160371
1.37915	-0.047951		1.41756	-0.159353
1.37998	-0.051041		1.41839	-0.159819
1.38081	-0.050741		1.41923	-0.160743
1.38165	-0.051987		1.42006	-0.162123
1.38248	-0.053062		1.42089	-0.163078
1.38331	-0.052491		1.42172	-0.167741
1.38414	-0.048782		1.42256	-0.16525
1.38498	-0.048351		1.42339	-0.164092
1.38581	-0.047046		1.42423	-0.162377
1.38664	-0.045515		1.42506	-0.161952
1.38748	-0.04277		1.42589	-0.161438
1.38831	-0.04285		1.42672	-0.161054
1.38914	-0.041324		1.42756	-0.160024
1.38998	-0.040443		1.42839	-0.161262
1.39081	-0.038908		1.42922	-0.160393
1.39164	-0.037897		1.43006	-0.161635
1.39248	-0.038279		1.43089	-0.16062
1.39331	-0.038498		1.43172	-0.160291
1.39414	-0.037488		1.43256	-0.158832
1.39498	-0.036108		1.43339	-0.162067
1.39581	-0.037566		1.43422	-0.163472
1.39664	-0.040932		1.43506	-0.161898
1.39748	-0.041389		1.43589	-0.158543
1.39831	-0.044929		1.43672	-0.158663
1.39914	-0.044004		1.43755	-0.156569
1.39997	-0.0437		1.43839	-0.157245
1.40081	-0.042064		1.43922	-0.156192
1.40164	-0.042689		1.44005	-0.15602
1.40247	-0.043153		1.44089	-0.154457
1.40331	-0.045242		1.44172	-0.151748
1.40414	-0.047545		1.44255	-0.149081
1.40497	-0.049446		1.44339	-0.150018
1.40581	-0.049703		1.44422	-0.151272
1.40664	-0.050575		1.44505	-0.153671
1.40747	-0.050634		1.44589	-0.152686
1.40831	-0.05262		1.44672	-0.154714
1.40914	-0.0525		1.44755	-0.15436
1.40997	-0.053042		1.44839	-0.156582
1.41081	-0.054084		1.44922	-0.156919
1.41164	-0.056375		1.45005	-0.157492
1.41247	-0.057946		1.45088	-0.158508
1.41331	-0.059007		1.45172	-0.160034
1.41414	-0.058382		1.45255	-0.160399
1.41497	-0.058644		1.45338	-0.160923
1.4158	-0.058018		1.45422	-0.158018
1.41664	-0.056148		1.45505	-0.157461
1.41747	-0.054132		1.45588	-0.157969
[truncated: 40,027 more rows]
