# Supplementary material for: Structural basis for excitatory neuropeptide signaling
Source: Nat Struct Mol Biol. 2024 Feb 9;31(4):717–26. doi: 10.1038/s41594-023-01198-y (PMC11026163; doi:10.1038/s41594-023-01198-y)
Supplement: Supplementary file 11 — Source data for graphs. [file 41594_2023_1198_MOESM11_ESM.xlsx]

## Sheet: Sheet1
Panel a
[FMRFa](M)	4 min recovery				8 min recovery
1e-06	0.97	0.9	1.15		1.0148	0.799639	1.4	0.89
1e-05	0.4	0.6	0.8	0.27	0.55094	0.9	1.1	0.39	0.5
Panel b
[FMRFa](M)		4 min recovery				8 min recovery
1e-09	0	0	0	0	0	0	0	0
1e-08	0.1	0.0555556	0.0285714	0.00570314	0.0738302	0	0	0.0789474
1e-07	0.375	0.420635	0.214286			0.2	0.118182	0.5
1e-06	0.875	1	0.628571	0.495491	0.658594	0.5	0.363636	1
1e-05	1	0.714285714285714*	1	1	1	0.966667	1	1
0.0001				0.988545		1	0.727273			Blue: decreasing responses at high concentrations excluded from curve fits
Panel c
[FMRFa](M)	FMRFa, -60 mV			FMRFa, +50 mV			FM(Citrulline)Fa			FMQFa
1e-06	0.321586	0.374468	0.460761	0.25	0.285714	0.282932	0.2224	0.2439	0.2803	0.3872	0.2376	0.627
1e-05	0.216763	0.199288	0.434582	0.240385	0.352941	0.237264	0.2725	0.257	0.1805	0.1853	0.1324	0.1801
3e-05	0.205047	0.221729	0.334912	0.150376	0.329545	0.459608	0.2493	0.2668	0.228	0.1894	0.1436	0.1979
1e-05	0.235507	0.464912	0.200893	0.213376	0.415385	0.452107	0.2762	0.2027	0.1773	0.0778	0.173	0.5883
