# Supplementary material for: Structural basis for excitatory neuropeptide signaling
Source: Nat Struct Mol Biol. 2024 Feb 9;31(4):717–26. doi: 10.1038/s41594-023-01198-y (PMC11026163; doi:10.1038/s41594-023-01198-y)
Supplement: Supplementary file 12 — Source data for graphs. [file 41594_2023_1198_MOESM12_ESM.xlsx]

## Sheet: Sheet1
Panel b
[Diminazene] (M)	Remaining peak current				Remaining sustained current
1e-07	0.915789	0.933962	1.16129	1.25455		0.953333	0.984615	0.740741	0.674419	0.652174	0.764706
3e-07
1e-06	0.505263	0.783019	0.887097	0.963636	0.7	0.753333	0.861538	0.296296	0.44186	0.347826	0.411765
3e-06
1e-05	0.210526	0.45283	0.306452	0.418182	0.025	0.233333	0.415385	0.037037	0.046512	0.043478	0.035294
3e-05
0.0001	0.031579	0.056604	0.080645	0.109091	0	0.00666667	0.138462	0	0	0	0
